# Supplementary material for: Genome sequencing of the multicellular alga Astrephomene provides insights into convergent evolution of germ-soma differentiation
Source: Sci Rep. 2021 Nov 22;11:22231. doi: 10.1038/s41598-021-01521-x (PMC8608804; doi:10.1038/s41598-021-01521-x)
Supplement: Supplementary file 1 — Supplementary Information 1. [file 41598_2021_1521_MOESM1_ESM.xlsx]

## Sheet: Dataset S1
Supplementary Data 1. List of MMPs in genome data of volvocine algae.
Species	Protein Modela	Scaffoldb	Start Locationb	End Locationb	Strandb	No. of MMP Domain	Evalue	Common Name
Ag	Agub_g1239.1.p1	Scf001	6252002	6253063	-	1	4e-57
Ag	Agub_g2744.1.p1	Scf002	3390675	3396457	-	1	3.3e-52
Ag	Agub_g2953.1.p1	Scf002	4409425	4417200	-	1	2.8e-78
Ag	Agub_g2954.1.p1	Scf002	4417913	4425183	-	1	2.4e-90
Ag	Agub_g6282.1.p1	Scf009	126662	145795	-	1	9.9e-89
Ag	Agub_g6672.1.p1	Scf009	2196046	2200703	-	1	2.6e-85
Ag	Agub_g8972.1.p1	Scf017	1180977	1186195	+	1	1.1e-74
Ag	Agub_g10447.1.p1	Scf024	544839	550628	+	1	9.5e-83
Ag	Agub_g10832.1.p1	Scf026	906132	914360	+	1	5.7e-78
Ag	Agub_g10833.1.p1	Scf026	915138	920646	+	1	3.9e-68
Ag	Agub_g10834.1.p1	Scf026	925572	932244	+	1	1.5e-74
Ag	Agub_g11444.1.p1	Scf030	70795	76832	-	1	2.6e-64
Ag	Agub_g11544.1.p1	Scf030	743501	753310	-	1	1.8e-65
Ag	Agub_g12060.1.p1	Scf033	885844	891675	-	1	5.7e-78
Ag	Agub_g12871.1.p1	Scf038	729966	737953	-	1	8.2e-74
Ag	Agub_g13771.1.p1	Scf049	123679	124280	+	1	1.1e-23
Ag	Agub_g14056.1.p1	Scf052	431928	438008	-	1	2.6e-46
Ag	Agub_g14212.1.p1	Scf054	183899	189624	+	1	1.3e-77
Ag	Agub_g14455.1.p1	Scf056	34904	39409	+	1	1e-79
Ag	Agub_g14986.1.p1	Scf064	54642	60261	+	1	5.4e-74
Cr	Cre01.g006900.t1.1	chromosome_1	1369582	1389407	-	1	1.4e-50
Cr	Cre01.g025200.t1.2	chromosome_1	3877297	3882212	-	1	7.3e-99	MMP4
Cr	Cre02.g078950.t1.1	chromosome_2	838688	845320	+	1	5.5e-69
Cr	Cre02.g142366.t1.1	chromosome_2	8752133	8759548	-	1	6e-92
Cr	Cre03.g144564.t1.1	chromosome_3	290354	295831	-	1	2.7e-92	MMP13
Cr	Cre03.g170850.t1.1	chromosome_3	3852659	3856163	-	1	1.5e-55
Cr	Cre03.g201950.t1.2	chromosome_3	7968186	7972617	+	1	5e-101
Cr	Cre03.g201550.t1.2	chromosome_3	8008220	8014495	-	1	4.2e-92
Cr	Cre03.g201552.t1.1	chromosome_3	8528853	8535028	-	1	1.9e-87	MMP8
Cr	Cre05.g232600.t1.1	chromosome_5	437193	445137	+	1	5.5e-49
Cr	Cre06.g278152.t1.1	chromosome_6	3736492	3743409	+	1	9.6e-90
Cr	Cre06.g278153.t1.1	chromosome_6	3743512	3749073	+	1	1.4e-72
Cr	Cre06.g278161.t1.1	chromosome_6	3777576	3783461	-	1	3.9e-90
Cr	Cre06.g278164.t1.1	chromosome_6	3795586	3799951	-	1	7.1e-85
Cr	Cre06.g278165.t1.1	chromosome_6	3800006	3806821	-	1	5e-85
Cr	Cre06.g292050.t1.2	chromosome_6	6351938	6359316	-	1	1.4e-77
Cr	Cre06.g302950.t1.1	chromosome_6	7842367	7848741	+	1	3.6e-76
Cr	Cre07.g324500.t1.2	chromosome_7	1562754	1568281	+	1	2.3e-80
Cr	Cre07.g333400.t1.1	chromosome_7	3015216	3024274	+	1	7.2e-84
Cr	Cre07.g353600.t1.2	chromosome_7	5851540	5856919	-	1	2e-84	MMP7
Cr	Cre07.g353750.t1.2	chromosome_7	5873700	5877081	+	1	4.6e-53	MMP10
Cr	Cre08.g376950.t1.1	chromosome_8	3717857	3723352	-	1	1.1e-79	MMP14
Cr	Cre09.g393700.t1.1	chromosome_9	2105436	2110682	+	1	1.7e-87	MMP3
Cr	Cre09.g391150.t1.1	chromosome_9	2478042	2482696	+	1	3.4e-85
Cr	Cre09.g388350.t1.1	chromosome_9	2888111	2893452	+	1	7e-89	MMP11
Cr	Cre09.g396772.t1.1	chromosome_9	4667357	4674289	-	1	1.4e-89
Cr	Cre09.g407050.t1.2	chromosome_9	6417251	6427088	-	1	4e-74
Cr	Cre10.g419100.t1.1	chromosome_10	196272	203723	-	1	1.4e-11
Cr	Cre10.g421350.t1.2	chromosome_10	536562	542782	+	1	1.2e-82
Cr	Cre11.g467608.t1.1	chromosome_11	562486	570827	+	1	6e-89	MMP12
Cr	Cre11.g467683.t1.1	chromosome_11	1140060	1146445	-	1	6.7e-63
Cr	Cre11.g467684.t1.1	chromosome_11	1146613	1152195	-	1	3.3e-66
Cr	Cre11.g467686.t1.1	chromosome_11	1154620	1159945	-	1	1.1e-72
Cr	Cre11.g467756.t1.1	chromosome_11	1552481	1561531	+	1	8.5e-86	MMP5
Cr	Cre11.g467600.t1.1	chromosome_11	1813212	1819113	-	1	1.3e-76
Cr	Cre13.g605200.t1.1	chromosome_13	4800766	4806621	-	1	6.2e-88
Cr	Cre14.g609202.t1.1	chromosome_14	218628	232029	+	1	4.9e-06
Cr	Cre14.g621700.t1.1	chromosome_14	2018756	2024095	-	1	1.6e-94
Cr	Cre14.g625850.t1.1	chromosome_14	2595078	2604975	-	1	2.7e-92
Cr	Cre16.g694200.t1.1	chromosome_16	277646	284021	-	1	4.9e-48
Cr	Cre16.g692200.t1.1	chromosome_16	601758	609759	+	1	2.6e-86	MMP6
Cr	Cre16.g652200.t1.2	chromosome_16	1401332	1408423	+	1	1.9e-91	MMP9
Cr	Cre16.g680902.t1.1	chromosome_16	7150116	7157137	+	1	6.7e-82
Cr	Cre17.g705200.t1.1	chromosome_17	1234959	1242965	+	1	4.6e-76
Cr	Cre17.g708450.t1.1	chromosome_17	1675745	1683067	+	1	9.6e-71
Cr	Cre17.g715800.t1.1	chromosome_17	2443966	2449838	+	1	2.5e-76
Cr	Cre17.g718468.t1.2	chromosome_17	2755532	2760353	+	1	3.4e-75	MMP2
Cr	Cre17.g718500.t1.1	chromosome_17	2760552	2766223	+	1	1.8e-90	MMP1
Cr	Cre17.g720150.t1.1	chromosome_17	2965182	2972213	+	1	4.9e-67
Cr	Cre17.g728750.t1.2	chromosome_17	3974807	3979694	-	1	4.8e-60
Eu	Eu_g8928	scaffold2	1	5510	-	1	1.6e-22
Eu	Eu_g5891	scaffold5	1102746	1112347	-	1	1.9e-112
Eu	Eu_g9648	scaffold7	222763	230187	+	1	1.2e-103
Eu	Eu_g14203	scaffold12	384438	399229	-	2	7.3e-75
Eu	Eu_g12700	scaffold13	539859	547110	+	1	9.6e-46
Eu	Eu_g11837	scaffold18	72554	83128	-	1	3.4e-70
Eu	Eu_g11867	scaffold18	212823	222577	-	2	5e-40
Eu	Eu_g11870	scaffold18	230566	234756	-	1	4.8e-54
Eu	Eu_g11873	scaffold18	241245	246163	-	1	1.1e-28
Eu	Eu_g11875	scaffold18	251559	257270	-	1	7.3e-61
Eu	Eu_g11878	scaffold18	279756	286060	-	1	1.8e-47
Eu	Eu_g3275	scaffold20	94624	99130	-	1	9.8e-108
Eu	Eu_g3276	scaffold20	104217	106490	+	1	9e-108
Eu	Eu_g3278	scaffold20	113310	115217	+	1	4.8e-113
Eu	Eu_g3280	scaffold20	120780	123113	+	1	1.9e-116
Eu	Eu_g3284	scaffold20	129471	132415	-	1	4.4e-116
Eu	Eu_g3287	scaffold20	138718	141980	-	1	2.1e-108
Eu	Eu_g3379	scaffold20	752173	758451	+	1	2.2e-78
Eu	Eu_g819	scaffold30	235181	241841	+	1	1.4e-88
Eu	Eu_g18682_g18683	scaffold32	503	6134	+	1	2.5e-17
Eu	Eu_g18598	scaffold35	1503	5471	-	1	7.2e-26
Eu	Eu_g18600	scaffold35	13412	21677	-	1	6.5e-26
Eu	Eu_g18602	scaffold35	28198	33931	-	1	4.9e-16
Eu	Eu_g18632_g18633	scaffold35	235407	248513	+	1	9.6e-39
Eu	Eu_g18717	scaffold37	12708	15942	-	1	7.9e-68
Eu	Eu_g18720	scaffold37	26278	30287	-	1	3.6e-70
Eu	Eu_g11018	scaffold40	429729	434042	+	1	8.3e-85
Eu	Eu_g18404	scaffold50	18292	24261	+	1	2.1e-75
Eu	Eu_g18405	scaffold50	28386	34212	+	1	2.3e-83
Eu	Eu_g18406	scaffold50	36903	42998	+	1	2.8e-59
Eu	Eu_g18409	scaffold50	50255	58097	+	1	3.5e-45
Eu	Eu_g18410	scaffold50	60035	68300	+	1	1.2e-80
Eu	Eu_g18411	scaffold50	70409	81134	+	2	9.9e-46
Eu	Eu_g18413	scaffold50	89158	97305	+	1	1.8e-86
Eu	Eu_g18415	scaffold50	109927	111964	+	1	3.5e-42
Eu	Eu_g20463	scaffold61	91898	96270	+	1	5.2e-93
Eu	Eu_g10552	scaffold67	268272	273224	+	1	4e-115
Eu	Eu_g10553	scaffold67	279554	285201	+	1	3.6e-112
Eu	Eu_g10556	scaffold67	292121	297850	+	1	4e-114
Eu	Eu_g20782_g20781	scaffold72	2041	4720	-	1	4.1e-40
Eu	Eu_g20784	scaffold72	12951	15149	-	1	2.1e-72
Eu	Eu_g20786	scaffold72	19989	22401	-	1	4.5e-83
Eu	Eu_g20788	scaffold72	43910	47866	-	1	3.4e-86
Eu	Eu_g20789	scaffold72	53398	56623	-	1	3.2e-87
Eu	Eu_g20790	scaffold72	58262	58840	-	1	4.4e-22
Eu	Eu_g20791	scaffold72	61361	64432	-	1	4.2e-76
Eu	Eu_g20792	scaffold72	67193	70300	-	1	2e-57
Eu	Eu_g20794	scaffold72	74261	75880	-	1	4.3e-18
Eu	Eu_g5014_g5015	scaffold89	1124664	1129386	+	1	9.9e-48
Eu	Eu_g6125	scaffold97	51760	56570	+	1	9.4e-08
Eu	Eu_g8074	scaffold106	520786	525302	+	1	5.8e-115
Eu	Eu_g8076	scaffold106	529636	531236	+	1	4.3e-109
Eu	Eu_g1367	scaffold120	867653	874893	-	1	8.9e-83
Eu	Eu_g22588	scaffold172	1032	7764	-	1	2.2e-36
Eu	Eu_g22590	scaffold172	13013	15139	-	1	1.4e-27
Eu	Eu_g22464	scaffold216	275	1967	+	1	1.7e-29
Eu	Eu_g22466	scaffold216	4808	7719	+	1	1.8e-70
Eu	Eu_g22468	scaffold216	11371	14411	+	1	1.3e-67
Eu	Eu_g22253	scaffold225	11851	13997	+	1	2.2e-62
Eu	Eu_g22255	scaffold225	17680	19792	+	1	2.5e-15
Eu	Eu_g22963	scaffold230	1	4082	+	1	4.3e-23
Eu	Eu_g22157	scaffold254	7164	9529	+	1	5.5e-62
Eu	Eu_g22159	scaffold254	12973	15200	+	1	6.7e-29
Eu	Eu_g22161_g22162	scaffold254	18724	21096	+	1	1.9e-33
Eu	Eu_g28271	scaffold319	4579	10192	+	1	2.3e-64
Eu	Eu_g26471	scaffold382	8738	12648	-	2	8.9e-16
Eu	Eu_g26793	scaffold428	5320	10837	-	1	4.6e-19
Eu	Eu_g28151	scaffold548	3726	9398	-	1	1.9e-25
Eu	Eu_g26587	scaffold671	3606	6771	-	1	1.4e-86
Eu	Eu_g8189	scaffold1012	240579	244029	+	1	1.8e-116
Eu	Eu_g8191	scaffold1012	248491	251177	+	1	1.6e-113
Eu	Eu_g8192	scaffold1012	255443	259795	+	1	3.1e-112
Eu	Eu_g7042	scaffold1014	735817	742633	+	1	3.2e-56
Eu	Eu_g7043	scaffold1014	746426	752411	-	1	4.9e-77
Eu	Eu_g7044	scaffold1014	754664	763356	-	1	1.2e-71
Eu	Eu_g7045	scaffold1014	765582	770012	-	1	1.8e-46
Eu	Eu_g7046	scaffold1014	770101	773953	-	1	1.9e-45
Eu	Eu_g7047	scaffold1014	776662	791359	-	1	4.6e-91
Eu	Eu_g7048	scaffold1014	791662	798199	-	1	1.8e-81
Eu	Eu_g12075	scaffold1017	106358	111904	+	1	1.4e-58
Eu	Eu_g8444	scaffold1021	942842	945908	-	1	4.3e-90
Eu	Eu_g8447	scaffold1021	952312	957446	-	1	3.1e-86
Eu	Eu_g8449	scaffold1021	960395	963148	-	1	3.2e-93
Eu	Eu_g8450	scaffold1021	966357	971326	-	1	1.9e-34
Eu	Eu_g11477	scaffold1022	106175	110065	-	1	4e-71
Eu	Eu_g11483	scaffold1022	130070	134146	-	1	1.3e-50
Eu	Eu_g11485	scaffold1022	144061	148778	-	1	1.5e-69
Eu	Eu_g11486	scaffold1022	153790	157149	-	1	4.2e-80
Eu	Eu_g11488	scaffold1022	163359	167911	-	1	9.8e-77
Eu	Eu_g11490	scaffold1022	174276	178307	-	1	1.5e-76
Eu	Eu_g9261	scaffold1024	1	7378	-	1	3.1e-103
Eu	Eu_g9277	scaffold1024	92327	100190	-	1	1.7e-102
Eu	Eu_g15541	scaffold1039	51397	56960	+	1	3.9e-88
Eu	Eu_g15543	scaffold1039	61378	70251	-	1	3.1e-78
Eu	Eu_g15544	scaffold1039	74418	79978	-	1	1.5e-89
Eu	Eu_g15545	scaffold1039	84017	91178	+	1	1.2e-80
Eu	Eu_g15548	scaffold1039	101866	104986	+	1	1.7e-74
Eu	Eu_g15550	scaffold1039	112174	119743	+	1	2.2e-72
Eu	Eu_g15553	scaffold1039	127752	133185	+	1	1.1e-90
Eu	Eu_g15557	scaffold1039	143921	150719	+	1	7.9e-95
Eu	Eu_g15562	scaffold1039	160144	166754	+	1	1.9e-48
Eu	Eu_g15571	scaffold1039	232061	235867	+	1	4e-74
Eu	Eu_g20067	scaffold1043	24298	30145	-	1	4.8e-56
Eu	Eu_g20071	scaffold1043	41807	46772	+	1	7.5e-60
Eu	Eu_g20172_g20171	scaffold1047	69498	74382	-	1	6.9e-40
Eu	Eu_g15308	scaffold1048	81690	87298	+	1	5.1e-54
Eu	Eu_g15343	scaffold1048	356613	359233	-	1	5.3e-76
Eu	Eu_g20630	scaffold1053	21637	44813	-	1	8e-70
Eu	Eu_g18142	scaffold1062	5916	12679	+	1	2.7e-86
Eu	Eu_g21797	scaffold1114	16837	19520	-	1	8.5e-65
Eu	Eu_g22622	scaffold1330	1	2558	-	1	1.7e-07
Eu	Eu_g2483	scaffold1985	969339	971564	+	1	1.5e-51
Eu	Eu_g2484	scaffold1985	972439	975122	+	1	7.6e-68
Eu	Eu_g2486	scaffold1985	989537	993702	+	1	1.3e-90
Eu	Eu_g2493	scaffold1985	1016955	1023898	+	1	6.2e-88
Eu	Eu_g2663	scaffold1986	152679	160413	+	1	2.5e-77
Eu	Eu_g2666	scaffold1986	166727	171802	-	1	8.6e-86
Eu	Eu_g2667	scaffold1986	176613	180904	-	1	1.2e-91
Eu	Eu_g2668	scaffold1986	183060	187156	+	1	3.4e-91
Eu	Eu_g2753	scaffold1986	743271	750140	+	1	1.9e-70
Eu	Eu_g2858	scaffold1986	1456566	1459815	+	1	2.2e-83
Eu	Eu_g19250	scaffold2003	99372	104645	+	1	4e-71
Eu	Eu_g19138	scaffold2012	4802	10917	+	1	1e-83
Eu	Eu_g19169	scaffold2012	197037	205726	-	1	3e-65
Eu	Eu_g19171	scaffold2012	211312	216709	-	1	2.5e-67
Eu	Eu_g20984	scaffold2026	10654	17198	-	1	2.7e-52
Eu	Eu_g20986	scaffold2026	47155	48136	+	1	3.5e-44
Eu	Eu_g21827	scaffold2076	1	3769	-	1	9.6e-37
Eu	Eu_g21828	scaffold2076	5365	8489	-	1	2.8e-37
Eu	Eu_g21829	scaffold2076	11314	14465	-	1	3.1e-67
Eu	Eu_g21831_g21830	scaffold2076	17837	20961	-	1	3e-40
Eu	Eu_g21832	scaffold2076	23835	25493	-	1	3.4e-28
Eu	Eu_g26517	scaffold2601	1498	4138	-	2	1.8e-38
Eu	Eu_g26519	scaffold2601	7809	11261	-	1	2.3e-42
Eu	Eu_g5514	scaffold2949	1162622	1169864	+	1	3.1e-40
Eu	Eu_g14358	scaffold2950	247480	251010	+	1	7.1e-106
Eu	Eu_g16685	scaffold2952	384135	389487	+	1	2.2e-85
Eu	Eu_g16691	scaffold2952	416393	418321	+	1	2.9e-16
Eu	Eu_g16379	scaffold2958	183105	187402	+	1	4.1e-71
Eu	Eu_g22729	scaffold3100	12143	15982	+	1	7.9e-21
Eu	Eu_g22730	scaffold3100	18575	19213	+	1	1.4e-16
Eu	Eu_g25015_g25014	scaffold3185	1913	5029	-	1	5.4e-29
Eu	Eu_g25016	scaffold3185	7863	11017	-	1	4.8e-46
Eu	Eu_g25017	scaffold3185	13850	15554	-	1	2.9e-22
Eu	Eu_g23975	scaffold3207	15761	16917	-	1	3.9e-17
Eu	Eu_g4593	scaffold3898	1528821	1531881	+	1	3.9e-83
Eu	Eu_g4594	scaffold3898	1533466	1552495	+	3	9.2e-85
Eu	Eu_g4595	scaffold3898	1557178	1560639	+	1	2.8e-81
Eu	Eu_g4597	scaffold3898	1569958	1573094	+	1	2.8e-86
Eu	Eu_g4598	scaffold3898	1589280	1592428	+	1	7.7e-87
Eu	Eu_g4599	scaffold3898	1595245	1598389	+	1	1.3e-86
Eu	Eu_g4600	scaffold3898	1601242	1603339	+	1	1.8e-17
Eu	Eu_g12224	scaffold3901	335832	342142	-	1	2.5e-82
Eu	Eu_g18121	scaffold3911	207418	215225	+	1	2e-75
Eu	Eu_g18123	scaffold3911	220434	223350	+	1	3.1e-84
Eu	Eu_g18124	scaffold3911	229996	232470	+	1	1.6e-83
Eu	Eu_g18126	scaffold3911	237909	241245	+	1	2.2e-83
Eu	Eu_g18132	scaffold3911	265948	268461	+	1	2.4e-83
Eu	Eu_g18134	scaffold3911	275294	276983	+	1	9.4e-53
Eu	Eu_g18135	scaffold3911	279291	282486	+	1	3.6e-80
Eu	Eu_g18136	scaffold3911	287177	291994	-	1	3.8e-87
Eu	Eu_g18138	scaffold3911	301220	301674	-	1	1e-16
Eu	Eu_g18140	scaffold3911	306313	308121	-	1	4.8e-42
Eu	Eu_g20605	scaffold3922	57101	62368	-	1	1.9e-82
Eu	Eu_g20606	scaffold3922	69680	72079	-	1	1.3e-25
Eu	Eu_g20610	scaffold3922	94978	96940	-	1	3.2e-25
Eu	Eu_g20340	scaffold3923	3120	10686	-	1	6.3e-71
Eu	Eu_g20543	scaffold3924	22178	36006	+	1	3.6e-103
Eu	Eu_g23052_g23053	scaffold4219	2351	14228	+	1	3e-29
Eu	Eu_g28545	scaffold4497	4807	6005	-	1	3.4e-21
Eu	Eu_g23516	scaffold4507	1	2096	-	1	2.2e-49
Eu	Eu_g23517	scaffold4507	5468	8603	-	1	2e-57
Eu	Eu_g23518	scaffold4507	11438	14589	-	1	7e-47
Gp	GPECTOR_1g282	scaffold00001	1961968	1962348	+	1	3.8e-24
Gp	GPECTOR_1g283	scaffold00001	1963231	1963958	+	1	1.3e-11
Gp	GPECTOR_4g645	scaffold00004	907160	911009	-	1	1.5e-62
Gp	GPECTOR_4g665	scaffold00004	1115162	1120277	-	1	4.3e-72
Gp	GPECTOR_6g583	scaffold00006	861830	870345	-	1	4.8e-79
Gp	GPECTOR_6g740	scaffold00006	2007982	2011073	-	1	5.3e-76
Gp	GPECTOR_10g909	scaffold00010	1195787	1200501	+	1	3e-92
Gp	GPECTOR_11g263	scaffold00011	2070608	2079461	-	1	6.2e-06
Gp	GPECTOR_12g378	scaffold00012	393789	395116	+	2	1.8e-23
Gp	GPECTOR_13g774	scaffold00013	1525468	1529659	-	1	3.3e-74
Gp	GPECTOR_14g57	scaffold00014	504017	510354	-	2	6.4e-81
Gp	GPECTOR_14g58	scaffold00014	510903	511970	-	1	2.8e-32
Gp	GPECTOR_14g159	scaffold00014	1227678	1228681	+	1	5.9e-24
Gp	GPECTOR_21g660	scaffold00021	634680	638214	+	1	7.1e-73
Gp	GPECTOR_21g723	scaffold00021	1147735	1151116	+	1	6.2e-108
Gp	GPECTOR_23g167	scaffold00023	1453156	1456379	-	1	1e-86
Gp	GPECTOR_24g222	scaffold00024	886211	893853	-	1	1.2e-16
Gp	GPECTOR_24g298	scaffold00024	1793265	1793575	+	1	7.4e-11
Gp	GPECTOR_27g673	scaffold00027	668298	669200	-	1	1e-10
Gp	GPECTOR_27g675	scaffold00027	708986	712405	+	1	1.3e-31
Gp	GPECTOR_28g796	scaffold00028	661011	663584	+	1	8.9e-87
Gp	GPECTOR_28g827	scaffold00028	975299	981479	-	1	1.5e-91
Gp	GPECTOR_28g830	scaffold00028	1001353	1011832	-	1	3.5e-65
Gp	GPECTOR_28g855	scaffold00028	1265316	1270733	+	1	1.9e-90
Gp	GPECTOR_40g574	scaffold00040	666844	673684	-	1	7.4e-91
Gp	GPECTOR_40g608	scaffold00040	895772	900769	+	1	8.4e-97
Gp	GPECTOR_42g765	scaffold00042	149412	153781	-	1	1.6e-37
Gp	GPECTOR_45g182	scaffold00045	824998	833206	+	1	1.1e-21
Gp	GPECTOR_48g409	scaffold00048	194745	200779	+	1	7.6e-59
Gp	GPECTOR_48g434	scaffold00048	1086599	1090399	-	1	6.1e-31
Gp	GPECTOR_55g263	scaffold00055	129271	134113	+	1	7.9e-88
Gp	GPECTOR_60g721	scaffold00060	182655	185316	-	1	5.8e-60
Gp	GPECTOR_60g722	scaffold00060	188500	194374	-	1	1.1e-61
Gp	GPECTOR_60g723	scaffold00060	197026	201701	-	1	1.4e-65
Gp	GPECTOR_60g774	scaffold00060	674969	679324	+	1	5.2e-26
Gp	GPECTOR_63g68	scaffold00063	494348	499897	-	1	6.3e-89
Gp	GPECTOR_68g385	scaffold00068	374981	382252	-	1	4.2e-73
Gp	GPECTOR_76g794	scaffold00076	196410	201152	-	1	1.7e-87
Gp	GPECTOR_76g795	scaffold00076	202309	208497	-	1	2.2e-87
Gp	GPECTOR_76g801	scaffold00076	249745	252125	+	1	3.8e-14
Gp	GPECTOR_78g75	scaffold00078	210160	216359	+	1	1.2e-89
Gp	GPECTOR_97g754	scaffold00097	82806	85711	+	1	4.5e-81
Gp	GPECTOR_99g816	scaffold00099	192983	194705	+	1	3.8e-06
Gp	GPECTOR_104g85	scaffold00104	122985	133682	-	1	1.6e-73
Gp	GPECTOR_183g266	scaffold00183	19436	19870	+	1	7.5e-29
Gp	GPECTOR_1481g664	scaffold01481	938	1864	+	1	1.7e-27
Ts	TSOC_001165	scaffold_18	216227	220647	-	1	1.6e-83
Ts	TSOC_002689	scaffold_52	192824	196014	+	1	3.4e-31
Ts	TSOC_002690	scaffold_52	196222	197901	+	1	8.6e-41
Ts	TSOC_002755	scaffold_54	80431	113258	-	5	9.4e-56
Ts	TSOC_002954	scaffold_60	31244	37791	-	1	1.5e-38
Ts	TSOC_003163	scaffold_65	179265	182824	-	1	5.4e-76
Ts	TSOC_003195	scaffold_66	297543	303589	-	1	2.1e-19
Ts	TSOC_003228	scaffold_68	402	1917	-	1	4.4e-38
Ts	TSOC_003441	scaffold_74	129461	132110	+	1	5.9e-102
Ts	TSOC_003589	scaffold_79	125998	129316	-	1	3.2e-93
Ts	TSOC_003598	scaffold_79	173908	181250	+	1	2.2e-86
Ts	TSOC_005473	scaffold_149	184899	191211	-	1	9.7e-13
Ts	TSOC_005565	scaffold_153	114449	121915	-	1	8.9e-81
Ts	TSOC_005975	scaffold_174	33713	44900	+	1	5.9e-69
Ts	TSOC_006833	scaffold_216	6730	11876	-	1	1.2e-57
Ts	TSOC_006886	scaffold_219	96732	102655	+	1	6.4e-33
Ts	TSOC_007229	scaffold_239	16417	26773	-	1	3.1e-33
Ts	TSOC_007440	scaffold_250	119832	124284	+	1	1.4e-72
Ts	TSOC_008656	scaffold_333	56042	58261	-	1	3.9e-36
Ts	TSOC_008716	scaffold_338	78194	79367	+	1	2.4e-17
Ts	TSOC_009489	scaffold_397	79040	88560	-	1	1.8e-16
Ts	TSOC_010606	scaffold_515	31249	47722	-	1	1.1e-57
Ts	TSOC_011331	scaffold_613	550	7436	+	1	5.5e-73
Ts	TSOC_012255	scaffold_785	29786	31261	+	1	2.6e-48
Ts	TSOC_012758	scaffold_922	1223	4319	+	1	5.7e-62
Ts	TSOC_013403	scaffold_1187	46	988	+	1	5.6e-28
Ts	TSOC_014009	scaffold_1633	1	2379	-	1	8.1e-21
Ts	TSOC_014219	scaffold_1847	6	6917	-	1	5.3e-28
Ts	TSOC_014403	scaffold_2114	2414	3843	+	1	4.8e-16
Ts	TSOC_014803	scaffold_2957	1	1942	+	1	2.8e-48
Ts	TSOC_014938	scaffold_3417	2	1508	+	1	6e-42
Ts	TSOC_015250	scaffold_4646	279	1151	+	1	2e-32
Vc	Vocar.0001s0355.1.p	scaffold_1	2666898	2678643	+	1	6.6e-90	VMP38
Vc	Vocar.0001s1363.1.p	scaffold_1	10493026	10504466	-	1	1.2e-77
Vc	Vocar.0002s0001.1.p	scaffold_2	48039	73079	+	1	6.1e-105	VMP4
Vc	Vocar.0002s0127.1.p	scaffold_2	830457	843175	-	1	5e-83
Vc	Vocar.0003s0191.1.p	scaffold_3	1985628	1989330	-	1	2.7e-77
Vc	Vocar.0003s0288.1.p	scaffold_3	2820882	2830841	-	1	6.1e-89
Vc	Vocar.0003s0314.1.p	scaffold_3	3123208	3133001	+	1	1.3e-86
Vc	Vocar.0003s0417.1.p	scaffold_3	4126470	4131979	+	1	4.4e-108	VMP39
Vc	Vocar.0003s0448.1.p	scaffold_3	4477596	4488472	-	1	6.6e-55
Vc	Vocar.0004s0009.1.p	scaffold_4	54312	62329	+	1	1e-89
Vc	Vocar.0004s0166.1.p	scaffold_4	1389463	1393428	-	1	5.1e-89
Vc	Vocar.0004s0228.1.p	scaffold_4	1855178	1863410	+	1	1.6e-72
Vc	Vocar.0004s0341.1.p	scaffold_4	2770548	2780079	+	1	1.5e-65
Vc	g89659	scaffold_7	2933697	2946948	+	1	3.2e-59
Vc	Vocar.0007s0366.1.p	scaffold_7	2947545	2953534	-	1	1.1e-113	VMP1
Vc	Vocar.0007s0367.1.p	scaffold_7	2965243	2969712	-	1	4.4e-111	VMP37
Vc	Vocar.0008s0181.1.p	scaffold_8	1516532	1524169	+	1	8.1e-84
Vc	Vocar.0008s0182.1.p	scaffold_8	1525426	1531433	+	1	6.2e-81
Vc	Vocar.0008s0183.1.p	scaffold_8	1532168	1538622	+	1	1e-82
Vc	Vocar.0008s0184.1.p	scaffold_8	1538951	1547096	+	1	1.4e-69
Vc	Vocar.0008s0187.1.p	scaffold_8	1553105	1563757	+	1	4e-79
Vc	Vocar.0008s0188.1.p	scaffold_8	1566523	1577476	+	1	2.4e-70
Vc	Vocar.0011s0345.1.p	scaffold_11	2855655	2863577	+	1	2.6e-96
Vc	Vocar.0011s0346.1.p	scaffold_11	2865263	2871936	-	1	9.8e-99
Vc	g42097	scaffold_11	2893443	2895629	+	1	2.8e-107
Vc	g66631	scaffold_11	2899398	2901340	+	1	4.4e-112
Vc	g97008	scaffold_11	2908834	2915916	+	2	1.8e-45
Vc	g66589	scaffold_11	2918542	2922165	+	1	2.6e-102
Vc	g41285	scaffold_11	2932756	2938960	+	1	4.8e-108
Vc	Vocar.0011s0347.1.p	scaffold_11	2964294	2974436	+	1	1.6e-85
Vc	g66557	scaffold_11	2975372	2978859	-	1	1.9e-111	VMP12
Vc	g127216	scaffold_11	2979400	2982673	-	1	2.3e-111	VMP15
Vc	g66578	scaffold_11	2982491	2985573	-	1	1.2e-114	VMP13
Vc	g127215	scaffold_11	2986914	2989827	-	1	2.6e-112	VMP14
Vc	g127218	scaffold_11	2996390	2999112	+	1	1.5e-89	VMP16
Vc	g127219	scaffold_11	3000305	3003114	+	1	7.3e-55	VMP17
Vc	Vocar.0012s0179.1.p	scaffold_12	1709206	1720103	+	1	1.5e-97	LSG2
Vc	Vocar.0012s0180.1.p	scaffold_12	1722202	1728207	+	1	4.6e-98
Vc	Vocar.0012s0181.1.p	scaffold_12	1734942	1748807	+	1	5.6e-98
Vc	Vocar.0012s0269.1.p	scaffold_12	2569104	2581881	+	1	8e-84
Vc	Vocar.0012s0270.1.p	scaffold_12	2583023	2591871	-	1	8.4e-89
Vc	Vocar.0012s0271.1.p	scaffold_12	2598327	2605482	-	1	2.1e-90	VMP42
Vc	Vocar20007296m	scaffold_13	4915	11911	-	1	4.4e-120	VMP29
Vc	Vocar.0013s0081.1.p	scaffold_13	669665	678207	-	1	6.4e-95
Vc	Vocar.0014s0029.1.p	scaffold_14	233106	249634	-	1	6.3e-84
Vc	Vocar.0014s0030.1.p	scaffold_14	254309	263958	-	1	3.9e-100
Vc	Vocar.0014s0044.1.p	scaffold_14	337429	356802	-	1	1.3e-96
Vc	Vocar.0014s0045.1.p	scaffold_14	357659	364727	-	1	5.7e-36
Vc	Vocar.0014s0062.1.p	scaffold_14	494984	503695	-	1	2e-83
Vc	Vocar.0014s0203.1.p	scaffold_14	1655662	1665458	-	1	2.2e-95
Vc	Vocar.0014s0204.1.p	scaffold_14	1667750	1678752	-	1	2.9e-93
Vc	Vocar.0015s0120.1.p	scaffold_15	917050	922509	-	1	3.1e-86
Vc	g56439	scaffold_15	1490502	1492470	+	1	3.4e-98	VMP36
Vc	g101266	scaffold_15	1501958	1508717	+	1	2.4e-84	VMP35/VMP41
Vc	g41348	scaffold_15	1509941	1515697	+	1	2.1e-98	VMP34
Vc	g103856	scaffold_16	202380	226172	-	1	3e-76
Vc	Vocar.0016s0063.1.p	scaffold_16	505005	509850	-	1	2.9e-116	VMP10
Vc	Vocar.0016s0064.1.p	scaffold_16	512712	519655	+	1	3.8e-116	VMP3
Vc	g40166	scaffold_16	525269	527809	+	1	9.3e-114	VMP11
Vc	Vocar.0016s0065.1.p	scaffold_16	533737	541225	-	1	2.6e-108	VMP9
Vc	Vocar.0016s0066.1.p	scaffold_16	546375	552941	-	1	5.6e-117	VMP8
Vc	g105896	scaffold_17	263264	271179	-	1	2.8e-109	VMP26
Vc	Vocar.0017s0039.1.p	scaffold_17	392324	399595	-	1	2e-118	VMP7
Vc	Vocar.0017s0047.1.p	scaffold_17	458133	463639	+	1	7.7e-106	VMP28
Vc	Vocar.0017s0049.1.p	scaffold_17	470432	473174	+	1	2e-115	VMP27
Vc	Vocar.0017s0175.1.p	scaffold_17	1921198	1925978	-	1	3.1e-87
Vc	Vocar.0017s0176.1.p	scaffold_17	1934768	1940076	+	1	1.2e-68
Vc	Vocar.0019s0056.1.p	scaffold_19	494412	503398	+	1	3.3e-93
Vc	g107831	scaffold_20	2210311	2224914	-	1	6.5e-08
Vc	Vocar.0021s0204.1.p	scaffold_21	2115807	2124887	-	1	3.3e-92
Vc	Vocar.0021s0205.1.p	scaffold_21	2132219	2145517	-	1	4.1e-82
Vc	Vocar.0021s0206.1.p	scaffold_21	2147169	2159486	-	1	2.2e-90
Vc	Vocar.0021s0208.1.p	scaffold_21	2164624	2173123	-	1	6.8e-87
Vc	Vocar20003206m	scaffold_21	2185613	2193173	-	1	3.3e-74
Vc	Vocar.0021s0209.1.p	scaffold_21	2197958	2210683	-	1	1.3e-89
Vc	Vocar.0028s0043.1.p	scaffold_28	469012	493605	-	1	5.3e-07
Vc	Vocar.0028s0044.2.p	scaffold_28	497109	525380	-	1	8.7e-06
Vc	Vocar.0028s0111.1.p	scaffold_28	1058569	1066253	+	1	1.4e-82
Vc	Vocar.0028s0114.1.p	scaffold_28	1100516	1109154	-	1	9.9e-73
Vc	Vocar.0028s0115.1.p	scaffold_28	1114433	1117581	-	1	1.3e-88
Vc	Vocar.0028s0173.1.p	scaffold_28	1558417	1571919	-	1	5.1e-62
Vc	Vocar.0028s0174.1.p	scaffold_28	1576357	1586783	-	1	5.4e-56
Vc	g90284	scaffold_29	1357781	1374747	+	1	6.6e-79	VMP40
Vc	Vocar.0031s0068.1.p	scaffold_31	909659	922624	+	1	8.1e-77
Vc	Vocar.0031s0069.1.p	scaffold_31	927391	946324	-	1	1.1e-54
Vc	Vocar.0037s0139.1.p	scaffold_37	806608	813717	+	1	7.6e-86
Vc	Vocar.0040s0051.1.p	scaffold_40	400478	407147	+	1	1.9e-71
Vc	Vocar.0040s0065.1.p	scaffold_40	502538	510517	+	1	2.4e-85
Vc	g127222	scaffold_40	776364	779145	-	1	5.6e-105	VMP32
Vc	g127223	scaffold_40	779959	783054	-	1	3e-76	VMP33
Vc	g66400	scaffold_40	789632	792930	-	1	1e-108	VMP30
Vc	g61971	scaffold_45	584917	594876	+	1	9.3e-107	VMP6
Vc	g121539	scaffold_50	144275	152652	-	1	3.3e-06
Vc	g42295	scaffold_54	467309	469321	-	1	1.1e-113	VMP20
Vc	Vocar.0054s0052.1.p	scaffold_54	473466	483143	-	1	4.5e-118	VMP21
Vc	Vocar.0054s0053.1.p	scaffold_54	492602	501966	-	1	2e-117	VMP22
Vc	Vocar.0054s0055.1.p	scaffold_54	517009	521871	-	1	3.2e-121	VMP23
Vc	Vocar.0062s0024.1.p	scaffold_62	182569	189712	+	1	3e-112	VMP2
Vc	Vocar.0062s0029.1.p	scaffold_62	239653	252330	+	1	8.2e-115
Vc	Vocar.0062s0031.1.p	scaffold_62	270906	279611	+	1	2.2e-115	VMP19
Vc	Vocar.0062s0033.1.p	scaffold_62	319529	324025	+	1	2e-120	VMP25
Vc	Vocar.0062s0036.1.p	scaffold_62	398693	405803	+	1	7.4e-120	VMP24
Vc	Vocar.0094s0001.1.p	scaffold_94	81933	94051	-	1	2.7e-76	VMP5
Yu	Yu_g969	Scaffold0002	2089226	2093927	-	1	3.4e-76
Yu	Yu_g1263	Scaffold0003	764709	768555	-	1	5.4e-57
Yu	Yu_g1482	Scaffold0003	2206033	2210053	-	1	1e-85
Yu	Yu_g1494	Scaffold0003	2291293	2294564	-	1	2.2e-66
Yu	Yu_g1543	Scaffold0003	2671119	2680822	-	1	2.4e-46
Yu	Yu_g1610	Scaffold0004	333083	342979	-	1	9.1e-37
Yu	Yu_g1722	Scaffold0004	1007894	1010883	+	1	4.5e-69
Yu	Yu_g1943	Scaffold0004	2449055	2455283	-	1	2.2e-69
Yu	Yu_g1944	Scaffold0004	2457770	2461618	-	1	7.7e-58
Yu	Yu_g1972	Scaffold0004	2616639	2624894	+	1	1.4e-77
Yu	Yu_g2796	Scaffold0007	224076	229416	+	1	7.7e-41
Yu	Yu_g2798	Scaffold0007	230304	232504	+	1	4.1e-45
Yu	Yu_g2800	Scaffold0007	237248	239357	+	1	3.8e-30
Yu	Yu_g2802	Scaffold0007	245721	252537	+	1	2.1e-55
Yu	Yu_g3387	Scaffold0008	1836852	1842466	-	1	4.1e-92
Yu	Yu_g4008	Scaffold0011	329899	333149	-	1	5.5e-104
Yu	Yu_g4819	Scaffold0014	699030	705130	-	1	1.2e-72
Yu	Yu_g5143	Scaffold0015	1373023	1377239	+	1	2.4e-72
Yu	Yu_g6731	Scaffold0023	779927	783206	+	1	1.2e-90
Yu	Yu_g6732	Scaffold0023	788553	793495	+	1	9.8e-94
Yu	Yu_g7397	Scaffold0027	519210	524237	+	1	8.5e-83
Yu	Yu_g7517	Scaffold0028	253460	256552	+	1	4.7e-85
Yu	Yu_g7519	Scaffold0028	262345	263679	+	1	1.5e-76
Yu	Yu_g7521	Scaffold0028	267371	269897	+	1	1.9e-82
Yu	Yu_g7522	Scaffold0028	274734	276658	+	1	3.3e-72
Yu	Yu_g7524	Scaffold0028	285905	288239	+	1	2.4e-82
Yu	Yu_g8093	Scaffold0031	939667	945852	+	1	4.9e-80
Yu	Yu_g9404	Scaffold0041	247877	251437	-	1	2.6e-99
Yu	Yu_g10351	Scaffold0049	240486	244110	+	1	6.7e-112
Yu	Yu_g10352	Scaffold0049	250385	253533	+	1	1.2e-107
Yu	Yu_g10353	Scaffold0049	259154	261031	+	1	2.4e-108
Yu	Yu_g10355	Scaffold0049	266911	269603	+	1	1.9e-107
Yu	Yu_g10678	Scaffold0052	335237	341667	-	1	2.7e-67
Yu	Yu_g10927	Scaffold0054	579457	585401	+	1	3.5e-88
Yu	Yu_g11015	Scaffold0055	458301	460885	-	1	1.1e-106
Yu	Yu_g11395	Scaffold0059	316136	320527	-	1	4.4e-57
Yu	Yu_g11765	Scaffold0063	363943	369223	-	1	9.3e-90
Yu	Yu_g11941	Scaffold0065	238508	244084	-	1	1.7e-60
Yu	Yu_g11942	Scaffold0065	250668	255162	-	1	5.8e-79
Yu	Yu_g12176	Scaffold0068	36266	37897	+	1	9.4e-77
Yu	Yu_g12981	Scaffold0076	516929	523636	-	1	3.5e-48
Yu	Yu_g13119	Scaffold0078	451499	453867	+	1	6e-78
Yu	Yu_g13120	Scaffold0078	457023	459382	+	1	8.5e-78
Yu	Yu_g13121	Scaffold0078	461055	463275	+	1	8.3e-79
Yu	Yu_g13182	Scaffold0079	372452	376184	-	1	1.1e-56
Yu	Yu_g14195	Scaffold0093	244159	253977	+	1	9.5e-53
Yu	Yu_g14196	Scaffold0093	259478	267192	-	1	5.3e-50
Yu	Yu_g14255	Scaffold0094	269500	272571	-	1	4.1e-90
Yu	Yu_g14258	Scaffold0094	278697	281771	+	1	3.6e-90
Yu	Yu_g14259	Scaffold0094	284948	288005	+	1	1.7e-90
Yu	Yu_g14758	Scaffold0102	30867	38120	-	1	8.1e-06
Yu	Yu_g16332	Scaffold0134	4380	14216	+	1	2.4e-46
Yu	Yu_g16905	Scaffold0149	142065	143533	-	1	7.3e-60
Yu	Yu_g17013	Scaffold0153	63681	77306	-	1	6e-52
Yu	Yu_g17268	Scaffold0167	52343	56031	-	1	1.6e-102
Yu	Yu_g17445	Scaffold0175	86521	91821	+	1	1.3e-83
Yu	Yu_g17660	Scaffold0187	1	10093	+	1	7.8e-44
Yu	Yu_g18334	Scaffold0294	16218	28507	-	1	1.3e-43
Yu	Yu_g18403	Scaffold0313	1	8413	-	1	4.9e-44
Yu	Yu_g20594	Scaffold1116	1	10449	-	1	8.1e-44
Yu	Yu_g20871	Scaffold1249	306	11572	-	1	1.1e-43
a For V. carteri, the name of protein models correspond to the genome version as follows:
g○○○○○ (v1.0); Vocar○○○○○○○○m (v2.0); Vocar.○○○○s○○○○.○.p (v2.1).
b For V. carteri, coordinate locations in v2.1 genome are shown in all protein models.
