# Supplementary material for: Genome sequencing of the multicellular alga Astrephomene provides insights into convergent evolution of germ-soma differentiation
Source: Sci Rep. 2021 Nov 22;11:22231. doi: 10.1038/s41598-021-01521-x (PMC8608804; doi:10.1038/s41598-021-01521-x)
Supplement: Supplementary file 2 — Supplementary Information 2. [file 41598_2021_1521_MOESM2_ESM.xlsx]

## Sheet: Dataset S2
Supplementary Data 2. List of pherophorins in genome data of volvocine algae.
Species	Protein Modela	Scaffoldb	Start Locationb	End Locationb	Strandb	No. of Pherophorin Domain	Domain 1 Evaluec		Domain 2 Evaluec		Domain 3 Evaluec		Domain 4 Evaluec		Common Name 1d	Common Name 2e
Ag	Agub_g803.1.p1	Scf001	3465172	3468895	-	2	A	8.4e-35	D	4.2e-16
Ag	Agub_g1106.2.p1	Scf001	5588642	5598450	-	1	A	8.3e-24
Ag	Agub_g1107.1.p1	Scf001	5598555	5605703	+	1	B	1.3e-23
Ag	Agub_g2415.1.p1	Scf002	1409326	1413719	-	2	A	1e-27	B	1e-25
Ag	Agub_g2416.1.p1	Scf002	1414453	1418816	-	2	A	2.8e-28	B	2e-26
Ag	Agub_g2613.2.p1	Scf002	2478819	2482333	-	2	A	3.5e-26	B	3.6e-23
Ag	Agub_g2619.1.p1	Scf002	2512149	2517367	+	2	A	1.5e-26	B	9.5e-24
Ag	Agub_g2911.1.p1	Scf002	4920798	4927965	+	1	A	1.2e-18
Ag	Agub_g3149.1.p1	Scf003	540475	542183	+	1	A	3e-26
Ag	Agub_g3150.1.p1	Scf003	542358	544424	+	1	B	4.8e-28
Ag	Agub_g3615.1.p1	Scf003	3476767	3478466	-	1	A	1.1e-22
Ag	Agub_g3653.1.p1	Scf003	3739244	3742918	+	1	A	2.2e-43
Ag	Agub_g4456.1.p1	Scf005	2238221	2241846	+	4	D	3.2e-09	D	1e-14	D	1.2e-16	D	7.7e-15
Ag	Agub_g4922.1.p1	Scf006	1472787	1480416	+	1	A	4.1e-42
Ag	Agub_g5596.1.p1	Scf007	2151373	2153407	+	1	A	9.3e-23
Ag	Agub_g6523.1.p1	Scf009	1142271	1143512	-	1	A	3.7e-35
Ag	Agub_g7134.1.p1	Scf010	1854419	1856334	-	1	B	2.9e-28
Ag	Agub_g7135.1.p1	Scf010	1860021	1863894	-	1	A	2.1e-24
Ag	Agub_g7136.1.p1	Scf010	1866943	1869465	-	1	B	1.9e-26
Ag	Agub_g7137.1.p1	Scf010	1871481	1874288	-	1	A	5.7e-25
Ag	Agub_g7272.1.p1	Scf010	2463699	2466879	+	2	A	3.3e-38	B	9.4e-34
Ag	Agub_g7275.2.p1	Scf010	2478936	2482240	-	2	A	9.3e-37	B	1.2e-32
Ag	Agub_g7482.2.p1	Scf011	1027902	1032637	+	1	A	3.3e-37
Ag	Agub_g7884.1.p1	Scf013	1421414	1425220	+	2	A	2.4e-25	B	2.3e-31
Ag	Agub_g10451.1.p1	Scf024	568943	570347	+	1	A	6.7e-35
Ag	Agub_g10668.1.p1	Scf025	453795	460460	+	2	A	1.3e-37	B	1.4e-30
Ag	Agub_g11010.1.p1	Scf027	439549	441289	-	1	B	9.1e-25
Ag	Agub_g11011.1.p1	Scf027	442760	444746	-	1	A	7.4e-28
Ag	Agub_g11013.1.p1	Scf027	451270	454587	+	1	A	4.5e-26
Ag	Agub_g11014.1.p1	Scf027	455031	457889	+	1	B	2.3e-28
Ag	Agub_g11083.2.p1	Scf027	722194	725439	+	2	D	3.5e-12	D	2.5e-16
Ag	Agub_g10884.1.p1	Scf028	36984	38047	-	1	A	1.1e-10
Ag	Agub_g11471.1.p1	Scf030	189972	193036	-	1	B	7.7e-26
Ag	Agub_g11472.1.p1	Scf030	195326	196260	-	1	A	7.4e-19
Ag	Agub_g11474.1.p1	Scf030	198853	202142	-	1	B	2.1e-26
Ag	Agub_g11475.1.p1	Scf030	203143	207142	-	1	A	9.4e-28
Ag	Agub_g11589.1.p1	Scf031	64368	69413	-	1	D	3.1e-10
Ag	Agub_g11719.1.p1	Scf032	821473	824665	-	1	B	3.1e-23
Ag	Agub_g11720.1.p1	Scf032	824748	825692	-	1	A	6.4e-27
Ag	Agub_g12144.3.p1	Scf034	453608	504436	-	2	A	6.7e-38	B	1.9e-42
Ag	Agub_g12153.1.p1	Scf034	504564	506386	+	1	A	2.7e-39
Ag	Agub_g12154.1.p1	Scf034	508425	510771	+	1	B	4.4e-31
Ag	Agub_g12504.1.p1	Scf036	748712	752748	+	1	A	9.6e-43
Ag	Agub_g12816.1.p1	Scf038	423470	424541	-	1	B	1.7e-14
Ag	Agub_g12817.1.p1	Scf038	425026	430975	-	1	D	3.2e-26
Ag	Agub_g12688.1.p1	Scf038	790162	792644	-	1	B	5.1e-57
Ag	Agub_g12687.1.p1	Scf038	793869	794975	-	1	A	2.2e-56
Ag	Agub_g13723.1.p1	Scf050	183722	188208	+	1	A	1.4e-13
Ag	Agub_g13916.1.p1	Scf051	130457	134346	+	1	A	2.2e-43
Ag	Agub_g14323.1.p1	Scf055	215371	216654	+	1	A	5.6e-35
Ag	Agub_g14324.1.p1	Scf055	216874	219400	+	1	D	7.8e-15
Ag	Agub_g15106.2.p1	Scf066	183991	192297	-	1	B	1.1e-31
Ag	Agub_g15292.1.p1	Scf069	758	32215	+	1	A	5e-32
Ag	Agub_g16031.1.p1	Scf118	31555	34721	+	2	A	4.5e-41	B	1.5e-35
Cr	Cre01.g047265.t1.1	chromosome_1	6598706	6608552	+	1	A	5.7e-31
Cr	Cre01.g049826.t1.1	chromosome_1	6879928	6923528	+	1	A	1.5e-26
Cr	Cre02.g077550.t1.2	chromosome_2	558207	562518	+	2	D	7e-11	D	3.9e-17
Cr	Cre02.g078777.t1.1	chromosome_2	771148	777657	+	2	A	6.4e-30	B	1.3e-22					phC16a
Cr	Cre02.g078804.t1.1	chromosome_2	778398	782412	+	2	A	2.2e-30	B	1.6e-23					phC16b
Cr	Cre02.g079926.t1.1	chromosome_2	954805	963880	-	1	A	9.2e-26
Cr	Cre02.g081700.t1.1	chromosome_2	1153656	1157872	+	1	A	2.4e-16
Cr	Cre02.g094450.t1.2	chromosome_2	2808946	2813363	+	2	A	2.8e-24	A	4.8e-31					phC21
Cr	Cre02.g095095.t1.1	chromosome_2	3345375	3351647	+	2	A	7e-38	B	1.1e-28					phC12
Cr	Cre02.g118650.t1.1	chromosome_2	6767677	6773962	-	1	D	1.1e-18
Cr	Cre03.g155300.t1.1	chromosome_3	1922313	1926910	+	4	D	1.3e-08	D	3.2e-13	D	2.6e-16	D	1e-15
Cr	Cre03.g155750.t1.1	chromosome_3	1972170	1977210	-	1	A	5.5e-22
Cr	Cre03.g161150.t1.1	chromosome_3	2671641	2686777	-	1	B	9.7e-09
Cr	Cre03.g192201.t1.1	chromosome_3	6167505	6172700	-	1	B	7.8e-27
Cr	Cre03.g192250.t1.1	chromosome_3	6172881	6185562	+	1	A	4.9e-24
Cr	Cre04.g219050.t1.1	chromosome_4	2047750	2062645	-	1	B	3.8e-17
Cr	Cre04.g221450.t1.2	chromosome_4	2430687	2436859	+	1	A	2e-26
Cr	Cre04.g222600.t1.2	chromosome_4	2586817	2590382	-	2	A	4.2e-11	B	5.5e-16
Cr	Cre05.g238600.t1.2	chromosome_5	3029411	3032735	-	2	A	1.3e-42	B	7.8e-38
Cr	Cre05.g238650.t1.1	chromosome_5	3034210	3039095	-	2	A	1.7e-43	B	2.2e-41					phC5
Cr	Cre05.g238687.t1.1	chromosome_5	3039142	3044935	-	2	A	2.8e-41	B	7.9e-36					phC17
Cr	Cre06.g272250.t1.1	chromosome_6	2891774	2896177	-	4	D	1.1e-08	D	9.4e-15	D	3.8e-17	D	1.6e-15
Cr	Cre06.g278162.t1.1	chromosome_6	3784323	3787464	-	2	A	2.8e-28	B	5.4e-24					phC3
Cr	Cre06.g290676.t1.1	chromosome_6	6215092	6233523	+	1	A	2.8e-26
Cr	Cre06.g292249.t1.1	chromosome_6	6377397	6410484	+	1	B	1.7e-27
Cr	Cre06.g294250.t1.2	chromosome_6	6677839	6683140	-	1	B	1.3e-28
Cr	Cre06.g299150.t1.1	chromosome_6	7361752	7368597	-	2	A	1.7e-56	B	2.2e-47					phC9
Cr	Cre06.g301806.t1.2	chromosome_6	7689350	7691791	+	1	A	4.7e-10
Cr	Cre07.g319452.t1.1	chromosome_7	1021604	1027325	-	1	A	3.4e-16
Cr	Cre07.g330750.t1.1	chromosome_7	2665869	2670182	-	2	A	2.4e-33	D	2e-14					phC30
Cr	Cre07.g346698.t1.1	chromosome_7	4961036	4969687	+	1	D	1e-09
Cr	Cre08.g368800.t1.2	chromosome_8	2102110	2105235	-	1	A	4.3e-07
Cr	Cre09.g404201.t1.1	chromosome_9	495000	503449	-	2	A	1.1e-52	B	8.5e-49					phC10
Cr	Cre09.g396100.t1.2	chromosome_9	1809519	1811468	+	1	B	5.6e-32							phC15
Cr	Cre09.g388351.t1.1	chromosome_9	2893511	2896174	+	2	A	5.2e-44	B	7.7e-45					phC20c
Cr	Cre09.g388353.t1.1	chromosome_9	2901591	2904798	-	2	A	7.2e-44	B	7.9e-45					phC20b
Cr	Cre09.g388355.t1.1	chromosome_9	2905893	2909768	-	2	A	6.1e-44	B	9e-45					phC20a
Cr	Cre09.g409901.t1.1	chromosome_9	6848947	6852664	-	1	A	1.7e-37							phC29
Cr	Cre10.g420200.t1.2	chromosome_10	319809	324313	-	2	D	1.3e-11	D	9e-16
Cr	Cre10.g451752.t1.1	chromosome_10	4481576	4488961	-	2	A	9.3e-27	B	1.2e-24					phC14
Cr	Cre11.g468359.t1.1	chromosome_11	1966744	1970333	-	2	A	1.8e-33	B	1.5e-18					GAS31
Cr	Cre11.g468362.t1.1	chromosome_11	1974304	1979395	+	1	A	1.8e-13
Cr	Cre11.g468800.t1.2	chromosome_11	2067870	2070655	-	1	A	2.5e-12
Cr	Cre11.g480400.t1.1	chromosome_11	3348540	3360615	-	2	A	1.6e-26	B	1.5e-27					phC27a
Cr	Cre11.g480451.t1.1	chromosome_11	3363251	3377643	+	2	A	2.8e-27	B	6.1e-27					phC27b
Cr	Cre11.g481600.t1.1	chromosome_11	3554838	3557651	+	2	A	2.2e-42	B	1.3e-32					GAS28
Cr	Cre11.g481750.t1.2	chromosome_11	3571847	3575932	-	2	A	1.3e-41	B	1.2e-32					GAS30
Cr	Cre11.g483250.t1.1	chromosome_11	3779247	3784383	+	2	A	6.5e-21	A	2.5e-18
Cr	Cre11.g483351.t1.1	chromosome_11	3788767	3794267	+	2	A	5.4e-22	A	6e-18
Cr	Cre12.g506750.t1.1	chromosome_12	2463822	2471857	-	2	A	1.9e-32	B	4.4e-36
Cr	Cre12.g496500.t1.1	chromosome_12	3428360	3432421	+	1	B	8.2e-20
Cr	Cre12.g552300.t1.2	chromosome_12	7944759	7951496	+	1	A	1.1e-22
Cr	Cre12.g549000.t1.2	chromosome_12	8385044	8387899	+	2	A	6.9e-43	B	1.7e-42					phC4
Cr	Cre12.g546800.t1.1	chromosome_12	8642192	8647925	-	1	A	7.8e-27
Cr	Cre12.g551552.t1.1	chromosome_12	9625548	9630819	+	1	A	6.2e-27							phC26
Cr	Cre12.g551977.t1.1	chromosome_12	9631660	9635847	-	1	A	3.2e-13
Cr	Cre14.g610700.t1.1	chromosome_14	422816	426421	-	1	A	4.8e-10
Cr	Cre14.g612633.t1.1	chromosome_14	690473	728895	-	1	A	7.9e-29
Cr	Cre14.g620600.t1.2	chromosome_14	1865969	1869014	-	2	A	2e-55	B	3.8e-56					phC2
Cr	Cre14.g620702.t1.1	chromosome_14	1873369	1877024	-	2	A	1.1e-54	B	7.7e-56					phC13
Cr	Cre16.g654600.t1.1	chromosome_16	1662676	1678650	+	1	A	1.5e-27
Cr	Cre16.g654700.t1.1	chromosome_16	1679930	1691825	-	1	A	1.5e-26
Cr	Cre17.g696500.t1.1	chromosome_17	49581	52364	-	2	A	3.1e-41	B	2e-36					phC19
Cr	Cre17.g696700.t1.2	chromosome_17	66834	69000	+	2	A	7.4e-41	B	2e-39					phC22
Cr	Cre17.g699750.t1.1	chromosome_17	558187	563756	+	1	D	5.3e-26
Cr	Cre17.g699800.t1.1	chromosome_17	567710	570561	+	1	D	5.2e-23
Cr	Cre17.g705300.t1.2	chromosome_17	1252305	1254898	-	1	D	3.4e-23
Cr	Cre17.g705500.t1.1	chromosome_17	1275409	1279411	+	3	A	2.3e-35	B	2.3e-19	A	2.9e-14			phC32
Cr	Cre17.g710300.t1.1	chromosome_17	1905236	1908962	+	2	A	1.1e-43	B	5.8e-41					phC28
Cr	Cre17.g717850.t1.1	chromosome_17	2685191	2692102	+	2	A	1.6e-52	B	7.3e-52					phC8
Cr	Cre17.g717900.t1.2	chromosome_17	2693361	2696479	+	2	A	1.8e-55	B	8.8e-54					phC1
Cr	Cre17.g717950.t1.2	chromosome_17	2698091	2702210	-	2	A	1.7e-55	B	1.8e-52					phC6
Cr	Cre17.g718000.t1.1	chromosome_17	2702311	2708092	+	2	A	1.5e-54	B	4.5e-53					phC7/phC23
Cr	Cre17.g729101.t1.1	chromosome_17	4039840	4049045	-	2	A	7.7e-27	A	7.4e-22					phC31
Cr	Cre24.g755997.t1.1	scaffold_24	118246	122121	+	2	A	7.5e-30	B	9.5e-36					phC18
Eu	Eu_g8584	scaffold3	828733	832315	-	1	B	5.2e-35
Eu	Eu_g8586	scaffold3	840342	844257	-	1	B	9.7e-46
Eu	Eu_g8605	scaffold3	1026997	1028199	-	1	A	4.5e-13
Eu	Eu_g10876	scaffold8	388586	392062	-	2	A	2.8e-48	B	6.3e-49
Eu	Eu_g13506	scaffold9	333055	344069	-	1	B	1.9e-23
Eu	Eu_g8663	scaffold11	394472	405382	+	2	A	4.3e-48	B	1.4e-50
Eu	Eu_g8664	scaffold11	410459	414596	+	2	A	2.4e-49	B	2.9e-46
Eu	Eu_g15282	scaffold17	438523	442928	-	2	A	7.9e-29	B	6.6e-33
Eu	Eu_g15283	scaffold17	450579	456018	-	2	A	2e-16	B	7.8e-32
Eu	Eu_g3332	scaffold20	382537	385250	-	2	A	1e-17	B	7.9e-24
Eu	Eu_g3334	scaffold20	394861	396568	-	1	B	3.6e-31
Eu	Eu_g3336	scaffold20	406060	407842	-	1	B	1e-29
Eu	Eu_g3349	scaffold20	485511	489085	+	2	A	9.9e-34	D	4.8e-23
Eu	Eu_g3350	scaffold20	493711	496123	+	2	A	1.2e-18	B	6e-34
Eu	Eu_g3351	scaffold20	499059	502448	+	2	A	2.6e-36	B	4.4e-33
Eu	Eu_g3391	scaffold20	830345	836665	+	2	A	2e-17	A	4e-24
Eu	Eu_g12945	scaffold25	39890	44577	-	2	A	1.1e-55	B	4.3e-50
Eu	Eu_g12970	scaffold25	338220	338603	-	1	D	2.3e-11
Eu	Eu_g12855	scaffold26	60378	62278	-	1	B	1.9e-07
Eu	Eu_g16712	scaffold29	115030	118337	+	1	A	3.1e-23
Eu	Eu_g16714	scaffold29	123211	126512	+	1	A	2.6e-23
Eu	Eu_g16717	scaffold29	134218	134884	+	1	D	1.2e-13
Eu	Eu_g16745	scaffold29	340013	350426	-	2	A	6.7e-29	B	2.6e-38
Eu	Eu_g822	scaffold30	268044	271877	-	2	A	1.2e-53	B	1.1e-51
Eu	Eu_g960	scaffold30	926405	927089	+	1	A	1.9e-27
Eu	Eu_g962	scaffold30	929468	930173	+	1	B	5.7e-40
Eu	Eu_g964	scaffold30	936021	936705	+	1	A	3e-27
Eu	Eu_g966	scaffold30	938835	939539	+	1	B	5.7e-40
Eu	Eu_g969	scaffold30	948236	948871	-	1	B	1.6e-26
Eu	Eu_g971	scaffold30	950714	951873	-	1	A	6.2e-40
Eu	Eu_g972	scaffold30	954142	954774	-	1	B	6.8e-40
Eu	Eu_g974	scaffold30	957135	957868	-	1	A	2.1e-27
Eu	Eu_g975	scaffold30	960135	960769	-	1	B	6.8e-40
Eu	Eu_g977	scaffold30	962695	971747	-	1	A	2.5e-31
Eu	Eu_g1095	scaffold30	1641459	1643369	-	2	B	9.5e-06	D	5.1e-07
Eu	Eu_g1096	scaffold30	1645346	1647814	-	1	A	7.4e-18
Eu	Eu_g10982	scaffold40	216103	219061	+	2	A	5e-43	B	5e-41
Eu	Eu_g10984	scaffold40	224910	227649	+	2	A	4.9e-43	B	6.6e-40
Eu	Eu_g10988	scaffold40	245151	248495	-	2	A	7.2e-54	B	9.6e-50
Eu	Eu_g10989	scaffold40	256063	261594	-	2	A	1.2e-49	B	9.4e-53
Eu	Eu_g10991	scaffold40	274322	277539	-	1	B	2.7e-45
Eu	Eu_g10993	scaffold40	279851	280684	-	1	A	3.4e-12
Eu	Eu_g10994	scaffold40	284783	289942	-	2	A	6.4e-48	B	1.9e-46
Eu	Eu_g10995	scaffold40	293485	296415	-	1	B	1.7e-40
Eu	Eu_g10997	scaffold40	297908	299242	-	1	A	8e-15
Eu	Eu_g10999	scaffold40	305640	313544	-	2	A	7.9e-49	D	5.1e-37
Eu	Eu_g11000	scaffold40	322029	326398	-	2	A	3.4e-49	D	8.5e-35
Eu	Eu_g11001	scaffold40	329507	332890	-	2	A	5.3e-41	B	2.4e-13
Eu	Eu_g11039	scaffold40	537862	543420	+	1	D	1.4e-24
Eu	Eu_g11044	scaffold40	552562	553469	+	1	D	4.8e-18
Eu	Eu_g11082	scaffold40	791786	793479	-	1	A	9.3e-23
Eu	Eu_g11083	scaffold40	794909	796339	+	1	A	1.7e-29
Eu	Eu_g19752	scaffold42	83076	85556	-	1	B	2.3e-43
Eu	Eu_g19753	scaffold42	85607	87110	-	1	A	9e-32
Eu	Eu_g19757	scaffold42	113895	117230	-	2	A	7.9e-41	B	9.5e-43
Eu	Eu_g19758	scaffold42	124305	127895	-	2	A	1.6e-41	B	2.5e-34
Eu	Eu_g19760	scaffold42	133407	143822	-	4	A	5.6e-44	B	4.8e-38	A	1.3e-42	B	6.5e-37
Eu	Eu_g19761	scaffold42	146992	153188	-	2	A	5.4e-40	B	5.1e-41
Eu	Eu_g4077	scaffold47	88172	90953	-	1	D	1.1e-13
Eu	Eu_g4177	scaffold47	593583	598865	-	2	A	8.2e-42	B	1.1e-46
Eu	Eu_g4178	scaffold47	604727	608288	-	2	A	5.7e-30	B	1.2e-43
Eu	Eu_g4179	scaffold47	612581	616535	-	2	A	1.4e-49	B	2.5e-37
Eu	Eu_g4185_g4184	scaffold47	626904	629358	-	1	B	5.8e-28
Eu	Eu_g4187	scaffold47	631271	634351	-	1	A	6.5e-49
Eu	Eu_g4274	scaffold47	1188978	1191499	-	3	D	4.8e-15	D	5.5e-18	D	3.1e-17
Eu	Eu_g17309	scaffold62	254914	260268	+	2	A	4.2e-43	B	1.3e-41
Eu	Eu_g11290	scaffold66	432063	437147	+	2	A	7.1e-42	B	1.1e-52
Eu	Eu_g11293	scaffold66	448331	452808	-	2	A	3.2e-47	B	1e-47
Eu	Eu_g11294_g11295	scaffold66	461057	469504	+	2	A	2.7e-27	B	6e-38
Eu	Eu_g20508	scaffold71	76022	81463	-	1	A	2.2e-22
Eu	Eu_g20870	scaffold81	43272	43736	-	1	A	1.7e-11
Eu	Eu_g184	scaffold96	1190131	1192153	+	1	A	1.3e-18
Eu	Eu_g253	scaffold96	1651937	1654258	+	3	A	3.2e-35	B	4.7e-06	B	4.5e-17
Eu	Eu_g297	scaffold96	1961499	1971755	+	1	D	1.4e-08
Eu	Eu_g325	scaffold96	2157402	2159381	+	2	A	3.3e-26	B	2.7e-23
Eu	Eu_g6299	scaffold97	1181226	1183784	-	2	A	1e-20	D	2.7e-17
Eu	Eu_g8071	scaffold106	495651	501042	-	2	A	8.1e-43	B	7.7e-38
Eu	Eu_g11698	scaffold111	717375	721219	-	1	B	5.5e-21
Eu	Eu_g11700	scaffold111	725239	729939	-	1	B	9.2e-22
Eu	Eu_g11701	scaffold111	734073	735455	-	1	B	2.3e-21
Eu	Eu_g11705	scaffold111	741608	747415	+	1	A	4.5e-24
Eu	Eu_g1286	scaffold120	437284	438951	+	1	A	9.2e-14
Eu	Eu_g1287	scaffold120	442650	443784	+	1	D	2e-15
Eu	Eu_g1543	scaffold120	2064558	2068997	+	1	A	2.1e-19
Eu	Eu_g20804	scaffold142	43128	59994	-	2	A	4e-11	B	4.7e-30
Eu	Eu_g4746	scaffold1009	1010430	1015532	+	1	B	3.7e-25
Eu	Eu_g4825	scaffold1009	1529662	1530429	+	1	D	3.6e-17
Eu	Eu_g4827	scaffold1009	1535700	1537051	+	1	B	7e-24
Eu	Eu_g4828	scaffold1009	1540670	1545959	+	2	A	8.5e-25	A	2.9e-23
Eu	Eu_g1971	scaffold1010	193991	195046	-	1	B	1e-36
Eu	Eu_g1973	scaffold1010	200115	200733	-	1	A	1.6e-16
Eu	Eu_g1990	scaffold1010	296975	301229	+	2	A	2.2e-37	B	4.1e-35
Eu	Eu_g1991	scaffold1010	305055	308854	+	2	A	6.8e-41	B	1.4e-41
Eu	Eu_g737	scaffold1011	2270540	2272315	-	1	A	4.5e-27
Eu	Eu_g8255	scaffold1012	652600	666728	+	1	A	3.5e-23
Eu	Eu_g8299	scaffold1012	925291	931197	-	2	A	1.3e-39	B	2.7e-41
Eu	Eu_g7087	scaffold1014	1021745	1027240	+	2	A	1.3e-34	B	2.5e-35
Eu	Eu_g7089	scaffold1014	1032336	1033237	+	1	A	6e-10
Eu	Eu_g7091	scaffold1014	1035565	1037789	+	1	B	8.1e-38
Eu	Eu_g7098	scaffold1014	1064064	1067751	+	1	B	5.7e-08
Eu	Eu_g7099	scaffold1014	1070962	1075798	+	2	A	1.5e-26	B	2.4e-26
Eu	Eu_g7109	scaffold1014	1137697	1141147	+	1	A	5.1e-31
Eu	Eu_g7112	scaffold1014	1146566	1158984	+	1	A	1.9e-24
Eu	Eu_g7115	scaffold1014	1166959	1167345	+	1	A	6.1e-14
Eu	Eu_g7118	scaffold1014	1173783	1174338	+	1	A	5.6e-17
Eu	Eu_g7120	scaffold1014	1192069	1193704	+	2	A	3.1e-38	B	2.2e-29
Eu	Eu_g7123	scaffold1014	1199602	1199949	+	1	B	1.3e-23
Eu	Eu_g7124	scaffold1014	1205105	1206959	+	2	A	2.3e-31	B	3.3e-29
Eu	Eu_g11521	scaffold1022	390995	403689	+	1	B	5.7e-22
Eu	Eu_g17954	scaffold1033	153738	159706	-	1	B	2.5e-42
Eu	Eu_g17956	scaffold1033	165086	168606	-	2	A	1.4e-39	B	6.6e-42
Eu	Eu_g17957	scaffold1033	171005	173251	-	1	B	2.5e-37
Eu	Eu_g17959	scaffold1033	174751	175811	-	1	A	7.3e-15
Eu	Eu_g17960	scaffold1033	181244	184713	-	2	A	8e-52	B	2e-48
Eu	Eu_g17806	scaffold1035	2281	3072	+	2	A	1.8e-11	B	6.4e-30
Eu	Eu_g17807	scaffold1035	11458	13342	+	2	A	8.4e-35	B	5e-31
Eu	Eu_g17809	scaffold1035	17666	19563	+	2	A	5.9e-33	B	1.9e-29
Eu	Eu_g17810	scaffold1035	26349	27761	+	2	A	1.2e-35	A	2.5e-29
Eu	Eu_g17812	scaffold1035	44692	45558	-	1	A	9.6e-21
Eu	Eu_g17822	scaffold1035	99127	99531	-	1	D	4.4e-13
Eu	Eu_g9796	scaffold1036	195986	196903	+	1	D	4.7e-16
Eu	Eu_g9799	scaffold1036	218521	223392	-	2	A	2.2e-47	B	4.8e-41
Eu	Eu_g9800	scaffold1036	226772	229973	-	2	A	1.3e-45	B	1.1e-39
Eu	Eu_g9801	scaffold1036	233554	236771	+	2	A	1.4e-45	B	7.7e-50
Eu	Eu_g9874	scaffold1036	803464	808581	-	2	A	2.6e-26	B	8e-45
Eu	Eu_g9875	scaffold1036	811617	816882	-	2	A	4.8e-47	B	7.3e-42
Eu	Eu_g20083	scaffold1043	128159	132173	+	2	A	4.7e-26	D	1.3e-22
Eu	Eu_g20174	scaffold1047	80750	82386	-	1	D	1.1e-20
Eu	Eu_g20178	scaffold1047	99942	105605	-	1	D	5.9e-22
Eu	Eu_g15376	scaffold1123	146662	162544	-	2	D	4e-14	A	6.7e-28
Eu	Eu_g2456	scaffold1985	818218	819741	+	1	A	1e-23
Eu	Eu_g2458	scaffold1985	821827	823001	+	1	B	1.2e-20
Eu	Eu_g2851	scaffold1986	1394567	1405706	-	3	A	3.9e-25	D	6e-07	D	8.3e-14
Eu	Eu_g10479	scaffold1987	772810	775265	-	1	A	5.2e-10
Eu	Eu_g12612	scaffold1989	593588	596870	+	1	D	7.4e-12
Eu	Eu_g13838	scaffold1990	435248	437555	-	1	B	6.2e-50
Eu	Eu_g13840	scaffold1990	442185	444649	-	1	B	9.9e-51
Eu	Eu_g17567	scaffold1993	92649	93080	+	1	D	1.6e-14
Eu	Eu_g18498	scaffold1996	149039	152849	+	2	A	1.4e-48	B	8.2e-46
Eu	Eu_g14290	scaffold1997	388429	389491	-	1	B	1.2e-16
Eu	Eu_g14292	scaffold1997	393536	396827	-	1	D	1.3e-17
Eu	Eu_g19296	scaffold2002	1	2545	-	1	A	1.9e-30
Eu	Eu_g19307	scaffold2002	73012	76424	+	1	A	1e-26
Eu	Eu_g19310	scaffold2002	81444	84896	+	1	A	3.3e-14
Eu	Eu_g19655	scaffold2015	54816	56210	+	1	A	8.3e-31
Eu	Eu_g19658	scaffold2015	58006	58377	+	1	B	1.4e-28
Eu	Eu_g19664	scaffold2015	94320	99048	+	1	D	3.6e-20
Eu	Eu_g3622	scaffold2050	632891	634202	+	1	A	4.4e-08
Eu	Eu_g3624	scaffold2050	636550	638807	+	1	B	8.9e-34
Eu	Eu_g3665	scaffold2050	912386	915187	-	1	A	5.8e-10
Eu	Eu_g26047_g26046	scaffold2084	1	5752	-	1	A	2.8e-17
Eu	Eu_g26048	scaffold2084	12053	14103	-	1	B	6.6e-25
Eu	Eu_g3153	scaffold2943	1183172	1184878	+	1	A	2.3e-18
Eu	Eu_g5984	scaffold2945	407209	409738	-	2	A	6.4e-39	B	2.9e-36
Eu	Eu_g13226	scaffold2948	535649	537582	-	1	A	3.1e-06
Eu	Eu_g13227	scaffold2948	539989	541610	-	1	A	5.9e-07
Eu	Eu_g15198	scaffold2951	489171	499634	-	2	A	9.7e-07	B	1.1e-07
Eu	Eu_g16384	scaffold2958	220541	223268	+	3	A	5.1e-34	B	1.6e-21	D	1.9e-08
Eu	Eu_g18824	scaffold2965	174	3378	+	1	B	1.9e-21
Eu	Eu_g18830	scaffold2965	42469	46210	+	1	A	2.6e-08
Eu	Eu_g18833	scaffold2965	66717	68718	+	1	B	4.6e-24
Eu	Eu_g19585	scaffold2978	116607	119749	+	2	A	2.3e-37	B	6.5e-41
Eu	Eu_g19587	scaffold2978	130698	131554	+	1	A	6.2e-17
Eu	Eu_g19589	scaffold2978	132993	133502	+	1	B	1.7e-41
Eu	Eu_g21069	scaffold2984	47801	49379	-	1	D	3.5e-26
Eu	Eu_g15693	scaffold3057	286477	287627	+	1	D	1.2e-36
Eu	Eu_g15695	scaffold3057	293252	294418	-	1	D	1.1e-36
Eu	Eu_g15697	scaffold3057	295768	296935	-	1	A	1.9e-44
Eu	Eu_g15698	scaffold3057	299002	300168	-	1	D	1.1e-36
Eu	Eu_g15700	scaffold3057	305605	306756	-	1	D	1.1e-36
Eu	Eu_g7508	scaffold3899	1152683	1153030	+	1	B	4.2e-24
Eu	Eu_g7510	scaffold3899	1165230	1171481	+	2	A	3.9e-23	D	3.6e-18
Eu	Eu_g10675	scaffold3900	45796	46565	-	1	A	2.5e-20
Eu	Eu_g10693	scaffold3900	110905	111252	-	1	A	6.6e-11
Eu	Eu_g10713	scaffold3900	269772	270540	+	1	A	8e-21
Eu	Eu_g10813	scaffold3900	920025	921617	-	1	B	2.5e-39
Eu	Eu_g10817	scaffold3900	930828	932103	-	1	B	2.4e-25
Eu	Eu_g10260	scaffold3902	313271	317384	+	2	A	4.8e-15	D	8.2e-06
Eu	Eu_g10268	scaffold3902	405939	411819	+	1	B	2.3e-08
Eu	Eu_g14796	scaffold3905	65087	68423	+	2	A	8.7e-46	B	2.1e-45
Eu	Eu_g14797	scaffold3905	72423	75811	+	2	A	9.9e-51	B	7.4e-46
Eu	Eu_g18199	scaffold3909	82016	86131	-	2	A	1.3e-44	B	1e-42
Eu	Eu_g18398	scaffold3910	261883	266261	-	2	A	2.4e-42	B	5.3e-37
Eu	Eu_g28347	scaffold4144	3087	5633	+	1	B	3.9e-46
Gp	phG6(manual)	scaffold00001	25300	30452	+	2	A	1.3e-34	B	5e-52					phG6
Gp	phG23(manual)	scaffold00001	128470	130082	+	1	A	6.9e-51							phG23
Gp	GPECTOR_1g48	scaffold00001	462857	464815	+	1	A	1.6e-09
Gp	GPECTOR_1g810	scaffold00001	5558137	5558900	+	1	A	2.8e-09
Gp	GPECTOR_1g900	scaffold00001	6153365	6154899	-	1	A	9.8e-10
Gp	GPECTOR_4g647	scaffold00004	931982	934890	+	2	D	7.9e-12	D	3.7e-17
Gp	GPECTOR_5phG20	scaffold00005	2596599	2599412	-	2	A	2.1e-41	B	9.8e-44					phG20
Gp	GPECTOR_6g468	scaffold00006	6602	15353	+	2	A	8e-21	B	6e-25
Gp	GPECTOR_6g470	scaffold00006	33498	34877	+	1	A	6.2e-22
Gp	GPECTOR_6phG18	scaffold00006	3143265	3146432	-	2	A	2.1e-34	A	6e-07					phG18
Gp	GPECTOR_7g967	scaffold00007	502699	507905	-	1	A	1.2e-11
Gp	GPECTOR_7g1021	scaffold00007	933893	936745	-	1	A	2.1e-21
Gp	GPECTOR_7phG4	scaffold00007	1747691	1749613	-	2	A	1e-42	B	3.9e-40					phG4
Gp	GPECTOR_7g1334	scaffold00007	3253502	3256307	+	1	A	2.7e-16
Gp	GPECTOR_7phG26	scaffold00007	3363379	3366573	-	1	A	2.2e-27							phG26
Gp	GPECTOR_9g650	scaffold00009	2311190	2315353	+	1	A	2.9e-28
Gp	GPECTOR_10phG3	scaffold00010	1191767	1194208	+	2	A	4.7e-30	B	5.1e-22					phG3
Gp	GPECTOR_10g1087	scaffold00010	2379863	2382562	-	3	D	6.2e-10	D	9e-14	D	7.9e-14
Gp	GPECTOR_11g297	scaffold00011	2297814	2299862	-	1	A	1.9e-21
Gp	GPECTOR_14phG21	scaffold00014	1258538	1262072	+	3	A	5.2e-35	B	2.9e-21	D	5.9e-11			phG21
Gp	GPECTOR_14phG2a	scaffold00014	1387241	1391918	+	2	A	2.2e-50	B	2.1e-52					phG2a
Gp	GPECTOR_14phG2b	scaffold00014	1394959	1399935	-	2	A	1.1e-55	B	8.9e-55					phG2b
Gp	phG8(manual)	scaffold00014	1813170	1815624	+	2	A	3.5e-42	B	2.9e-43					phG8
Gp	phG9(manual)	scaffold00014	1823134	1825277	-	2	A	3.8e-42	B	1e-43					phG9
Gp	GPECTOR_14g266	scaffold00014	2018167	2021795	+	1	B	3.3e-08
Gp	GPECTOR_14g267	scaffold00014	2024167	2025556	+	1	D	5.7e-27
Gp	GPECTOR_15g322	scaffold00015	383803	388050	-	2	A	8e-21	D	5.8e-23
Gp	GPECTOR_15g358	scaffold00015	708816	711416	+	1	B	2.9e-16
Gp	GPECTOR_15phG17	scaffold00015	1851755	1858839	+	2	A	2e-32	B	6.5e-32					phG17
Gp	GPECTOR_16phG13	scaffold00016	1392853	1395606	-	2	A	1.3e-13	B	4.3e-32					phG13
Gp	GPECTOR_18g141	scaffold00018	1181909	1183778	+	1	B	2.6e-20
Gp	GPECTOR_18phG15	scaffold00018	1185779	1187130	+	1	B	5.5e-31							phG15
Gp	GPECTOR_20phG10	scaffold00020	345729	348190	-	2	A	6.3e-36	D	8.3e-15					phG10
Gp	GPECTOR_21phG11	scaffold00021	1368438	1372827	-	2	A	1.6e-34	B	2.2e-30					phG11
Gp	GPECTOR_28phG5a	scaffold00028	1101217	1104525	-	2	A	2.1e-52	B	3.9e-57					phG5a
Gp	phG5b(manual)	scaffold00028	1117505	1120386	-	2	A	1.5e-53	B	2e-56					phG5b
Gp	GPECTOR_31phG1	scaffold00031	732596	734322	-	1	B	3.1e-25							phG1
Gp	GPECTOR_31g362	scaffold00031	735525	737922	-	1	A	3.1e-25
Gp	GPECTOR_31g405	scaffold00031	1308627	1311718	+	1	B	2.4e-12
Gp	GPECTOR_33g554	scaffold00033	166725	170785	-	1	A	2.9e-23
Gp	GPECTOR_42phG14	scaffold00042	178546	180779	+	1	B	8.9e-17							phG14
Gp	GPECTOR_42GAS30	scaffold00042	310005	311868	+	2	A	1.5e-36	B	3.3e-34					GAS30
Gp	GPECTOR_48phG19	scaffold00048	1312056	1314370	+	2	A	1.6e-38	B	1.1e-39					phG19
Gp	GPECTOR_57g449	scaffold00057	30827	45528	+	1	A	4.5e-16
Gp	GPECTOR_60phG7	scaffold00060	336548	340285	-	1	B	5.2e-29							phG7
Gp	GPECTOR_64g89	scaffold00064	77422	80632	-	1	A	2.5e-08
Gp	GpGAS31(manual)	scaffold00068	485900	488677	+	2	A	1.3e-31	B	3.9e-19					GAS31
Gp	phG22(manual)	scaffold00090	261	4184	+	1	A	1.5e-26							phG22
Gp	GPECTOR_230g516	scaffold00230	948	5587	-	1	A	3.2e-24
Gp	phG12(manual)	scaffold00280:scaffold00018	sc18:274048	sc280:2554	-	1	B	6.8e-34							phG12
Gp	GPECTOR_506g472	scaffold00506	6483	11131	+	1	A	9e-24
Gp	GPECTOR_590phG16	scaffold00590	7420	11326	+	2	A	1.5e-26	B	1.1e-33					phG16
Gp	phG25(manual)	scaffold00695	1	1917	+	1	B	1.3e-47							phG25
Gp	GpGAS28(manual)	scaffold00860:scaffold00042	sc42:331225	sc860:1112	-	1	B	5.1e-32							GAS28
Gp	phG24(manual)	scaffold01216	5240	6451	+	1	A	4.5e-48							phG24
Ts	TSOC_000066	scaffold_1	499671	502484	-	2	A	3.5e-36	B	2.2e-39
Ts	TSOC_000087	scaffold_1	670058	677097	-	1	B	8.9e-38
Ts	TSOC_000577	scaffold_8	233329	237928	-	1	A	4.1e-12
Ts	TSOC_000970	scaffold_15	5647	15814	+	2	A	5.2e-40	B	1.5e-32
Ts	TSOC_001818	scaffold_30	277755	284171	+	1	A	6.2e-20
Ts	TSOC_001878	scaffold_33	86572	94050	+	1	A	2.5e-30
Ts	TSOC_001881	scaffold_33	105904	116012	+	1	A	5.6e-23
Ts	TSOC_002146	scaffold_39	289173	292763	-	1	A	2.8e-30
Ts	TSOC_002196	scaffold_41	78702	79787	-	2	B	6e-06	B	1.1e-18
Ts	TSOC_002944	scaffold_59	256859	258712	-	1	B	1.5e-21
Ts	TSOC_003208	scaffold_67	91066	92696	+	1	B	2.8e-30
Ts	TSOC_003594	scaffold_79	150678	153567	-	2	A	9e-27	B	3.1e-24
Ts	TSOC_004158	scaffold_98	138022	141280	+	2	A	1.1e-40	B	1.5e-38
Ts	TSOC_004162	scaffold_98	150986	159667	-	2	B	7.9e-39	B	2.2e-38
Ts	TSOC_004172	scaffold_99	73695	78706	+	1	B	2.8e-22
Ts	TSOC_004307	scaffold_104	105290	111810	-	1	A	4.4e-13
Ts	TSOC_004360	scaffold_107	136983	143582	+	1	A	3.8e-20
Ts	TSOC_004714	scaffold_118	213959	224354	-	1	A	1.8e-14
Ts	TSOC_004991	scaffold_130	17967	23637	+	1	A	2.1e-20
Ts	TSOC_005497	scaffold_150	185427	188719	-	1	D	8.8e-12
Ts	TSOC_005734	scaffold_162	2	1280	-	1	A	2.6e-40
Ts	TSOC_005871	scaffold_166	156775	159915	-	2	A	2.4e-42	B	7.9e-29
Ts	TSOC_005912	scaffold_171	39986	40585	-	1	D	3.7e-21
Ts	TSOC_005914	scaffold_171	47147	52809	+	1	B	1.9e-22
Ts	TSOC_006039	scaffold_177	36318	37759	-	1	B	1.3e-07
Ts	TSOC_006150	scaffold_183	9792	11618	+	1	A	4.9e-20
Ts	TSOC_006151	scaffold_183	14997	16823	+	1	A	6.9e-20
Ts	TSOC_006152	scaffold_183	17879	20746	+	1	B	2.7e-22
Ts	TSOC_006153	scaffold_183	31558	33634	+	1	B	2.8e-22
Ts	TSOC_006170	scaffold_183	158458	163655	-	1	B	2.5e-21
Ts	TSOC_006171	scaffold_183	165995	166979	-	1	D	1.9e-23
Ts	TSOC_006172	scaffold_183	168376	170290	-	1	A	1.6e-09
Ts	TSOC_006496	scaffold_199	93665	97020	-	2	A	9.8e-41	B	2.7e-37
Ts	TSOC_007379	scaffold_247	2	6878	-	4	D	3.2e-10	D	2.4e-10	D	6.1e-16	D	6.8e-09
Ts	TSOC_007774	scaffold_271	55344	57446	-	1	A	1.9e-23
Ts	TSOC_007800	scaffold_272	138738	140155	-	1	D	1.5e-22
Ts	TSOC_008322	scaffold_307	45243	48095	-	2	A	7.1e-33	D	1.5e-16
Ts	TSOC_008536	scaffold_323	27294	29125	-	1	A	9.4e-32
Ts	TSOC_008957	scaffold_350	241	1626	+	1	A	1.3e-30
Ts	TSOC_009048	scaffold_364	92601	97654	+	2	A	7.6e-08	A	6.1e-28
Ts	TSOC_009114	scaffold_369	9959	12262	-	1	D	1.8e-23
Ts	TSOC_009167	scaffold_371	64640	69055	+	1	B	4.3e-09
Ts	TSOC_009258	scaffold_378	36177	39828	+	2	A	8.6e-50	B	3e-52
Ts	TSOC_009772	scaffold_424	92901	94151	+	1	B	5.5e-15
Ts	TSOC_010325	scaffold_484	60381	63293	-	3	A	5.7e-32	B	1.3e-17	D	9.3e-10
Ts	TSOC_010595	scaffold_512	82	1910	+	1	B	4e-25
Ts	TSOC_011328	scaffold_611	49912	50794	-	1	D	7.6e-16
Ts	TSOC_011329	scaffold_611	52120	52473	-	1	D	8e-08
Ts	TSOC_011393	scaffold_622	1	2530	-	1	A	9.2e-23
Ts	TSOC_011580	scaffold_656	37500	45825	+	2	A	1.3e-37	B	2.5e-29
Ts	TSOC_011723	scaffold_679	307	2912	+	1	A	2.5e-43
Ts	TSOC_011753	scaffold_687	44040	49239	-	1	B	2.2e-28
Ts	TSOC_011919	scaffold_717	14840	17916	+	2	D	2.3e-11	D	5.6e-19
Ts	TSOC_012046	scaffold_741	2758	3768	-	1	B	1.6e-16
Ts	TSOC_012047	scaffold_741	5132	6742	-	1	D	4.6e-12
Ts	TSOC_012186	scaffold_751	39400	41218	-	1	A	1.1e-20
Ts	TSOC_012576	scaffold_869	4083	6444	-	1	B	2.1e-25
Ts	TSOC_012577	scaffold_869	17622	21266	-	1	A	1.4e-11
Ts	TSOC_012718	scaffold_908	6048	7997	+	1	A	5.4e-17
Ts	TSOC_013100	scaffold_1042	17662	18981	+	1	A	4.2e-39
Ts	TSOC_013386	scaffold_1177	1772	8209	-	1	B	1.6e-33
Ts	TSOC_013642	scaffold_1329	8528	12867	+	1	B	2.4e-11
Ts	TSOC_013883	scaffold_1522	7234	10229	+	1	A	1.5e-29
Ts	TSOC_014438	scaffold_2169	2112	3469	-	1	A	4.3e-31
Ts	TSOC_014648	scaffold_2564	1597	2337	+	1	A	5.3e-44
Ts	TSOC_014893	scaffold_3206	602	1724	-	1	B	7.7e-32
Ts	TSOC_014918	scaffold_3326	31	1655	-	1	A	6e-24
Ts	TSOC_014928	scaffold_3384	852	1613	+	1	A	3e-42
Ts	TSOC_015044	scaffold_3788	40	411	-	1	A	5.4e-33
Ts	TSOC_015053	scaffold_3821	510	1188	-	1	B	1.7e-41
Ts	TSOC_015393	scaffold_5270	812	1030	-	1	A	3.8e-15
Vc	g89093	scaffold_1	136	4295	-	1	D	2.3e-16
Vc	g89111	scaffold_1	191521	195209	+	1	A	3.3e-15
Vc	Vocar.0001s0294.1.p	scaffold_1	2151796	2154844	-	1	B	1.4e-35								phV43
Vc	g101495	scaffold_1	2159334	2159939	-	1	B	3.8e-11
Vc	Vocar.0001s0295.1.p	scaffold_1	2183501	2188794	+	2	A	3.1e-15	B	1.6e-45					phV53	phV44
Vc	Vocar.0001s0296.1.p	scaffold_1	2190643	2193280	-	1	B	9.2e-46								phV45
Vc	Vocar.0001s0297.1.p	scaffold_1	2194869	2197708	-	1	B	4.7e-44								phV46
Vc	Vocar.0001s0298.1.p	scaffold_1	2225937	2230078	+	2	A	6.9e-29	B	2e-44					phV54	phV47
Vc	g107992	scaffold_1	4677999	4705726	+	2	A	5.6e-21	B	1.3e-19
Vc	g102804	scaffold_2	2917567	2918633	+	1	A	5.1e-47
Vc	Vocar.0002s0417.1.p	scaffold_2	3174180	3177629	+	3	D	3.2e-09	D	1.6e-16	D	1.4e-19				phV48
Vc	Vocar.0002s0430.1.p	scaffold_2	3268309	3276191	+	2	A	9.9e-52	B	1.8e-45					phV38	phV30
Vc	Vocar.0002s0564.1.p	scaffold_2	4191410	4198020	+	2	A	7.1e-30	B	4.5e-26					ssgA/ssg185	ssgA
Vc	Vocar20012572m	scaffold_3	240421	242399	+	1	A	1.1e-47
Vc	Vocar.0003s0019.1.p	scaffold_3	258170	261328	-	1	A	1e-49							phV40b	phV49
Vc	Vocar.0003s0020.1.p	scaffold_3	267953	272478	-	2	A	1.3e-52	B	6e-46					phV40a
Vc	g106282	scaffold_3	275937	285359	-	2	A	2.8e-23	B	2.9e-51					phV40c
Vc	Vocar.0003s0021.1.p	scaffold_3	288889	291448	-	2	A	2.3e-12	B	2.6e-51					phV40d	phV50
Vc	Vocar.0003s0023.1.p	scaffold_3	297570	303150	+	2	A	2.1e-49	B	2.8e-53					phV40e	phV51
Vc	Vocar.0003s0024.1.p	scaffold_3	305358	311084	+	2	A	2.2e-40	B	1.6e-53					phV40f	phV52
Vc	Vocar.0003s0025.1.p	scaffold_3	330185	332910	-	2	A	1.4e-42	B	1.7e-54					phV40g	phV53
Vc	Vocar.0003s0026.1.p	scaffold_3	335846	339789	-	2	A	4.7e-43	B	2e-54					phV40h	phV54
Vc	g98863	scaffold_3	3208753	3218820	-	1	B	5.2e-08
Vc	Vocar.0003s0325.1.p	scaffold_3	3252727	3258505	+	1	D	4.6e-06
Vc	Vocar20010554m	scaffold_4	272928	278142	+	1	A	5.6e-16
Vc	Vocar.0004s0106.1.p	scaffold_4	851046	858205	-	2	A	1.7e-43	B	3e-45					phV45	phV55
Vc	g80812	scaffold_4	909128	914816	+	2	A	1.6e-50	B	1.8e-50					phV14	phV14
Vc	g90188	scaffold_4	921342	936215	+	2	A	4.9e-36	B	3e-24					phDZ2	phDZ2
Vc	g104453	scaffold_4	944174	951729	+	1	B	1e-38							phS	phS
Vc	g59555	scaffold_4	954674	963100	+	2	A	1.1e-50	B	1.8e-44					phV12	phV12
Vc	Vocar.0004s0116.1.p	scaffold_4	971082	976053	+	2	A	1e-48	B	8.7e-51					phV11	phV11
Vc	Vocar.0004s0117.1.p	scaffold_4	987729	994364	+	2	A	1.8e-51	B	7.2e-48					phV10	phV10
Vc	Vocar20010621m	scaffold_4	1884312	1888361	+	3	A	2.4e-34	A	1.1e-10	B	6.4e-20			phV32	phV32
Vc	Vocar.0004s0253.1.p	scaffold_4	2018925	2023516	+	2	A	7.9e-51	B	2.2e-53					phV55	phV56
Vc	Vocar.0004s0255.1.p	scaffold_4	2026661	2032058	-	2	A	3.8e-52	B	2.3e-50					phI	phI
Vc	Vocar.0004s0257.1.p	scaffold_4	2037429	2045105	+	2	A	1e-52	B	7.8e-51					phV15	phV15
Vc	g107649	scaffold_4	3085416	3111447	+	2	A	6.2e-16	B	5.7e-29					phV34	phV57,phV34
Vc	Vocar.0004s0371.1.p	scaffold_4	3122539	3134540	+	2	A	4.2e-19	B	2.8e-23						phV58
Vc	Vocar20010671m	scaffold_4	3138401	3143891	+	2	A	4.1e-25	A	4e-21
Vc	Vocar.0004s0372.1.p	scaffold_4	3147271	3153816	+	2	A	3.1e-25	B	2.5e-21						phV59
Vc	Vocar.0004s0374.1.p	scaffold_4	3158380	3164279	+	1	A	3.2e-09								phV60
Vc	Vocar.0004s0376.1.p	scaffold_4	3169158	3173652	+	1	A	2.8e-10								phV61
Vc	g98453	scaffold_4	3187958	3190741	+	1	B	2.4e-11
Vc	Vocar.0005s0504.1.p	scaffold_5	4082284	4086243	+	2	A	1.7e-41	B	5.1e-34					phV35	phV35
Vc	g105540	scaffold_6	975675	981748	+	1	D	1.1e-15
Vc	Vocar.0007s0316.1.p	scaffold_7	2563819	2569918	-	1	A	4.8e-24								phV62
Vc	Vocar.0007s0317.1.p	scaffold_7	2573754	2587564	-	1	A	1.1e-21								phV63
Vc	Vocar.0008s0161.1.p	scaffold_8	1413441	1417467	-	2	A	1.4e-34	D	6.5e-18					phV56	phV64
Vc	Vocar20004596m	scaffold_8	1654086	1666382	+	1	B	6.2e-19
Vc	g97603	scaffold_9	248770	264280	-	2	A	2.2e-19	B	6.4e-14
Vc	Vocar.0009s0095.1.p	scaffold_9	868830	877399	-	1	A	1.8e-22								phV65
Vc	g100253	scaffold_9	886085	887843	-	1	A	2.8e-11
Vc	Vocar.0009s0096.1.p	scaffold_9	893687	896323	-	1	D	1.5e-09								phV66
Vc	Vocar.0009s0102.1.p	scaffold_9	993374	1000776	-	2	D	6.4e-21	D	1.9e-27						phV67
Vc	Vocar.0009s0117.1.p	scaffold_9	1139993	1151476	+	1	A	3.6e-23								phV68
Vc	Vocar20005232m	scaffold_9	1290523	1294917	+	2	A	6.2e-24	B	4.2e-21						phV69
Vc	g95705	scaffold_9	1329232	1350974	+	2	A	5.5e-23	B	1.2e-24
Vc	Vocar.0009s0136.1.p	scaffold_9	1402394	1415004	-	2	A	2.7e-23	B	9.9e-26						phV70
Vc	Vocar.0009s0297.1.p	scaffold_9	2885725	2888686	+	1	D	7.4e-06
Vc	Vocar.0009s0298.1.p	scaffold_9	2908649	2913619	+	1	D	2.4e-06
Vc	g87907	scaffold_9	2913422	2921440	+	1	B	5.8e-09								phV71
Vc	Vocar.0012s0191.1.p	scaffold_12	1835801	1839551	-	1	A	6.7e-20								phV72
Vc	g104151	scaffold_12	2002556	2005916	-	2	A	3.1e-17	B	5e-20					phV31	phV31
Vc	Vocar.0012s0256.1.p	scaffold_12	2441709	2447890	-	2	A	2.2e-28	B	4.9e-32					phV46	phV73
Vc	g110102	scaffold_13	976726	1058228	+	1	B	4.4e-49							phV3	phV3
Vc	Vocar20008133m	scaffold_15	452053	455553	-	1	A	7.2e-08
Vc	Vocar.0016s0049.1.p	scaffold_16	371485	374576	-	1	D	1.1e-23								phV74
Vc	g88561	scaffold_16	1348222	1349697	+	1	D	1.6e-10
Vc	g63512	scaffold_17	189721	194498	-	2	A	5.2e-53	B	1.2e-42					phV8	phV8
Vc	g75691	scaffold_17	220440	227838	+	2	A	1.1e-50	B	2.1e-47					phV9/sef5	phV9
Vc	Vocar.0017s0136.1.p	scaffold_17	1512268	1520996	+	1	A	5.2e-36								phV75
Vc	Vocar.0017s0137.1.p	scaffold_17	1524215	1528618	+	1	D	3e-28								phV76
Vc	Vocar.0018s0041.1.p	scaffold_18	341189	346978	+	2	A	4.2e-49	B	2.3e-52					phV36	phV36
Vc	g89855	scaffold_18	532485	535306	+	1	D	6e-07
Vc	Vocar20000037m	scaffold_18	541453	541791	+	1	A	1.4e-10
Vc	Vocar.0019s0064.1.p	scaffold_19	556389	563049	+	1	A	1.2e-19								phV77
Vc	g104012	scaffold_20	501611	508392	+	1	D	1.1e-16
Vc	Vocar.0021s0055.1.p	scaffold_21	881346	885660	-	2	A	8.2e-43	B	3.9e-29					phV51	phV78
Vc	Vocar.0022s0224.1.p	scaffold_22	1990278	1996110	-	1	A	3e-25								phV79
Vc	Vocar.0024s0151.1.p	scaffold_24	1115594	1122017	-	2	A	8.4e-51	B	1e-49					phV23a	phV23
Vc	Vocar.0024s0152.1.p	scaffold_24	1126287	1131775	-	2	A	5.2e-51	B	3.1e-50					phV23b	phV80
Vc	Vocar.0024s0216.1.p	scaffold_24	1596034	1601391	-	2	A	6.1e-45	B	5.2e-46					phV22b	phV81
Vc	Vocar.0024s0217.1.p	scaffold_24	1606820	1610491	-	2	A	5.9e-49	B	1.5e-45					phV22a	phV22
Vc	g91705	scaffold_25	25038	27606	+	1	D	1.6e-16
Vc	Vocar.0026s0098.1.p	scaffold_26	1117390	1119819	-	1	D	6e-21								phV82
Vc	Vocar.0026s0099.1.p	scaffold_26	1125392	1129134	-	1	D	4.7e-24								phV83
Vc	Vocar.0027s0017.1.p	scaffold_27	139594	146217	-	1	D	5.2e-49								phV84
Vc	Vocar20014546m	scaffold_27	1535364	1538327	+	1	B	8.4e-21								phV85
Vc	Vocar.0027s0164.1.p	scaffold_27	1542465	1547696	+	1	B	5.4e-33							sex2
Vc	Vocar.0027s0177.1.p	scaffold_27	1644945	1654145	+	2	A	1e-33	B	2e-32					phV41	phV41
Vc	Vocar.0029s0006.1.p	scaffold_29	49517	54230	-	2	A	3.3e-53	B	2.7e-46					phV25	phV25
Vc	g127208	scaffold_29	60615	61493	-	1	A	3.9e-41							phV39a	phV24
Vc	Vocar20015019m	scaffold_29	66147	68849	-	2	B	1.1e-06	B	5.2e-30					phV39b	phV37
Vc	g90439	scaffold_29	76431	80164	-	1	D	1.6e-23							phV24
Vc	g90431	scaffold_29	141804	146119	+	2	A	6.7e-46	B	2.7e-50					phV21	phV21
Vc	Vocar.0029s0031.1.p	scaffold_29	320431	326473	-	2	A	3.3e-45	B	2.6e-48					phV42	phV42
Vc	Vocar.0029s0041.1.p	scaffold_29	425310	432942	+	2	A	7.9e-54	B	2.1e-50					phV20	phV20
Vc	g80872	scaffold_29	444655	446511	-	2	A	1e-15	B	1e-45					phV18
Vc	Vocar.0030s0081.1.p	scaffold_30	717804	722763	+	2	D	6.6e-11	D	4.2e-12						phV86
Vc	Vocar20013339m	scaffold_31	256731	257051	+	1	A	1.6e-11
Vc	g91736	scaffold_31	490052	494138	+	1	D	1.8e-22
Vc	Vocar20013296m	scaffold_31	792397	795286	-	1	D	3e-07
Vc	g91772	scaffold_31	800186	806925	-	1	D	6.9e-09
Vc	Vocar20013362m	scaffold_31	1023899	1027504	-	2	A	8.2e-47	B	2.6e-39					phV43	phV87
Vc	Vocar.0031s0086.1.p	scaffold_31	1104183	1109320	+	2	A	2.5e-44	B	1.1e-49					phV44a	phV88
Vc	Vocar.0031s0087.1.p	scaffold_31	1111737	1115725	+	2	A	1.2e-45	B	3.1e-49					phV44b	phV89
Vc	Vocar.0033s0047.1.p	scaffold_33	357473	362532	-	2	A	1.2e-14	B	6.8e-12						phV90
Vc	Vocar.0033s0108.1.p	scaffold_33	850814	856523	-	2	A	5.2e-55	B	8.9e-53					phV52	phV91
Vc	Vocar.0033s0126.1.p	scaffold_33	969658	980827	-	2	A	8.2e-48	B	5e-30					phV47	phV92
Vc	Vocar.0033s0128.1.p	scaffold_33	1001204	1003662	-	2	A	8.3e-36	B	1.8e-44					phV48	phV93
Vc	Vocar.0033s0180.1.p	scaffold_33	1439273	1441872	+	2	A	1.3e-47	B	7.1e-44					phV33c	phV94
Vc	Vocar20003633m	scaffold_33	1444403	1449596	+	2	A	7.9e-45	B	4.4e-29					phV33b	phV95,phV96
Vc	Vocar.0033s0185.1.p	scaffold_33	1463693	1467353	-	2	A	2.7e-36	B	3.8e-44					phV33a	phV33
Vc	Vocar.0034s0002.1.p	scaffold_34	8519	11800	+	2	A	2e-47	B	4.4e-44						phV97
Vc	g91290	scaffold_34	199034	207043	-	2	A	3.2e-27	B	7.4e-16
Vc	Vocar20004187m	scaffold_34	212576	217730	+	3	A	1.4e-12	A	8.9e-10	B	2.1e-16
Vc	Vocar.0034s0061.1.p	scaffold_34	534023	538072	-	3	A	5.5e-32	B	3.8e-06	D	3.5e-12				phV98
Vc	g91237	scaffold_34	643842	649756	+	1	A	3.2e-21
Vc	g104851	scaffold_34	699532	707375	-	1	D	2e-09
Vc	Vocar.0034s0075.1.p	scaffold_34	732748	736023	+	1	D	1.8e-20								phV99
Vc	g107455	scaffold_34	951649	958042	+	2	A	2.6e-55	B	4.5e-51					phV6	phV6
Vc	g83859	scaffold_34	961775	968594	+	2	A	5.6e-55	B	3.6e-50					phIII	phIII
Vc	g77338	scaffold_34	974279	978515	-	2	A	2.1e-55	B	2.1e-46					phV5	phV5
Vc	g127206	scaffold_34	981439	982774	-	1	B	5.5e-29							phV13a	phV13
Vc	g108791	scaffold_34	993874	995277	+	1	A	7.7e-56							phV7a	phV7
Vc	g85077	scaffold_34	1008329	1010109	+	1	A	2.6e-55							phII	phII
Vc	g77335	scaffold_34	1015476	1019903	-	2	A	6.6e-55	B	1.3e-51					phV4	phV4
Vc	Vocar.0034s0104.1.p	scaffold_34	1022025	1028496	+	2	A	1.1e-54	B	2.4e-47					phV1	phV1
Vc	g83847	scaffold_34	1050022	1054050	+	1	B	5e-33							phV19/sef6	phV19
Vc	g98305	scaffold_35	837378	841599	-	1	D	3e-23								phV100
Vc	Vocar.0036s0021.1.p	scaffold_36	130969	135967	+	2	A	8.5e-44	B	7.9e-41					phV50
Vc	Vocar20003965m	scaffold_39	185552	185966	-	1	B	3.1e-19								phDZ1
Vc	g104835	scaffold_41	743031	751739	+	1	A	8.3e-14
Vc	Vocar.0041s0078.1.p	scaffold_41	785136	799337	+	2	A	2.3e-31	A	3.1e-28						phV101
Vc	Vocar.0043s0060.1.p	scaffold_43	632273	638314	+	2	A	2.7e-30	B	4.7e-21						phV102
Vc	g95614	scaffold_44	8959	16371	+	1	B	9.7e-44
Vc	Vocar.0046s0015.1.p	scaffold_46	277817	281459	-	1	D	8.5e-24								phV103
Vc	g98215	scaffold_48	280752	284732	+	1	D	3e-27
Vc	Vocar.0048s0010.1.p	scaffold_48	396869	401014	+	2	A	9.3e-38	B	2.2e-31					phV29	phV29
Vc	g67890	scaffold_48	403339	405270	+	2	A	2e-35	B	3.1e-30					phV27	phV27
Vc	Vocar.0048s0012.1.p	scaffold_48	409032	413326	+	2	A	1.2e-33	B	8.3e-33					phV26	phV26
Vc	Vocar.0048s0013.1.p	scaffold_48	417685	419806	+	2	A	4.1e-38	B	1.3e-30					phV30	phV30
Vc	Vocar.0048s0016.1.p	scaffold_48	436341	439989	-	2	A	7.8e-33	B	5.1e-34					phV28	phV28
Vc	g107539	scaffold_48	489059	497522	+	1	A	3e-10
Vc	Vocar.0048s0025.1.p	scaffold_48	497750	505027	+	2	A	1.4e-24	B	5.7e-24						phV104
Vc	Vocar.0050s0044.1.p	scaffold_50	443615	445835	+	1	A	1.3e-19								phV105
Vc	Vocar.0061s0002.1.p	scaffold_61	12154	15060	+	1	D	9.2e-25								phV106
Vc	Vocar.0064s0013.1.p	scaffold_64	166389	174698	+	1	A	1.1e-14								phV107
Vc	Vocar.0070s0021.1.p	scaffold_70	191077	196438	+	2	A	5.6e-23	A	8.3e-23						phV108
Vc	Vocar.0073s0006.1.p	scaffold_73	33007	39878	+	2	A	3.1e-46	B	7.3e-46					phV2	phV2
Vc	g100178	scaffold_73	46056	51006	+	2	A	5.6e-46	B	2.2e-38					phV17	phV17
Vc	g78132	scaffold_73	54503	64075	-	3	A	8.2e-51	B	3.3e-43	A	3.2e-15			phV16	phV16
Vc	Vocar.0083s0018.1.p	scaffold_83	147399	158606	-	2	A	1.5e-11	A	6.6e-30						phV109
Vc	g100727	scaffold_101	14487	18935	-	1	D	8.4e-15
Vc	Vocar.0252s0001.1.p	scaffold_252	14	1511	+	1	D	4.1e-21								phV110
Vc	Vocar20005313m	scaffold_929	1913	2648	-	1	B	3e-42
Vc	Vocar20005827m	scaffold_1049	97	797	+	1	B	1.1e-10
Yu	Yu_g1226	Scaffold0003	519125	525341	+	1	A	5e-15
Yu	Yu_g1248	Scaffold0003	682264	684415	-	3	A	1.5e-35	B	1.8e-06	B	5.3e-14
Yu	Yu_g1464	Scaffold0003	2079412	2083920	+	2	B	1.5e-14	B	1.9e-24
Yu	Yu_g1559	Scaffold0004	71241	73084	+	2	A	1.2e-42	B	5.6e-36
Yu	Yu_g1727	Scaffold0004	1036618	1039352	+	3	A	2.2e-32	B	1.3e-17	D	7.4e-12
Yu	Yu_g1823	Scaffold0004	1754673	1758254	-	1	D	9.2e-23
Yu	Yu_g1824	Scaffold0004	1763058	1766872	-	1	D	1.5e-24
Yu	Yu_g1852	Scaffold0004	1935953	1937725	+	2	A	1.2e-39	B	4.3e-39
Yu	Yu_g1857	Scaffold0004	1962167	1963504	+	1	A	7.1e-17
Yu	Yu_g1859	Scaffold0004	1964735	1965250	+	1	B	5.8e-44
Yu	Yu_g1929	Scaffold0004	2375794	2376809	+	1	A	4.2e-46
Yu	Yu_g1931	Scaffold0004	2378389	2380086	+	1	B	4.7e-53
Yu	Yu_g1932	Scaffold0004	2391447	2394602	+	2	A	7.3e-56	B	1.8e-52
Yu	Yu_g1935	Scaffold0004	2406761	2409646	+	2	A	7.4e-48	B	1.1e-52
Yu	Yu_g1936	Scaffold0004	2411914	2416522	-	2	A	5.6e-39	B	3.8e-54
Yu	Yu_g2095	Scaffold0005	764983	768976	-	1	A	3.2e-11
Yu	Yu_g2517	Scaffold0006	760077	762834	+	2	A	3.8e-48	B	7.5e-47
Yu	Yu_g2760	Scaffold0007	2	1589	+	1	B	3.1e-22
Yu	Yu_g2761	Scaffold0007	8599	10541	+	1	A	3.5e-21
Yu	Yu_g2763	Scaffold0007	16299	19067	+	1	B	1.9e-23
Yu	Yu_g2766	Scaffold0007	30788	34727	+	2	A	4.9e-11	B	1.5e-14
Yu	Yu_g2768	Scaffold0007	40522	46115	+	1	A	5.7e-21
Yu	Yu_g2769	Scaffold0007	51924	58074	+	2	A	3.5e-24	B	8.1e-15
Yu	Yu_g2830	Scaffold0007	388939	390525	+	1	B	1e-14
Yu	Yu_g2938	Scaffold0007	1100931	1103915	-	2	D	1.9e-11	D	4.1e-16
Yu	Yu_g2939	Scaffold0007	1106074	1113053	-	2	D	6.4e-11	D	3.1e-16
Yu	Yu_g3354	Scaffold0008	1643094	1645152	-	1	B	1.1e-51
Yu	Yu_g3356	Scaffold0008	1650125	1653677	-	1	B	2.7e-40
Yu	Yu_g3508	Scaffold0009	567769	569382	-	1	A	3.3e-28
Yu	Yu_g3780	Scaffold0010	571058	573916	+	2	A	9.3e-39	B	5.4e-52
Yu	Yu_g3781	Scaffold0010	576762	580450	+	2	A	2.8e-35	B	1.3e-19
Yu	Yu_g5062	Scaffold0015	805894	809244	+	2	A	7.7e-49	B	6.7e-30
Yu	Yu_g5162	Scaffold0016	58450	60275	+	1	D	9.4e-20
Yu	Yu_g5164	Scaffold0016	61976	63056	+	1	B	6.2e-19
Yu	Yu_g5165	Scaffold0016	66688	68743	+	1	D	6.1e-20
Yu	Yu_g5167	Scaffold0016	69627	70592	+	1	B	1.3e-21
Yu	Yu_g5169	Scaffold0016	76577	78624	+	1	D	9.2e-20
Yu	Yu_g5171	Scaffold0016	79505	80254	+	1	B	8.8e-15
Yu	Yu_g5826	Scaffold0018	1282709	1287395	-	1	B	7.9e-28
Yu	Yu_g5843	Scaffold0019	99178	102924	-	2	A	2.6e-50	B	4.7e-48
Yu	Yu_g5844	Scaffold0019	105299	109304	-	2	A	2e-52	B	3.3e-46
Yu	Yu_g5845	Scaffold0019	113104	116956	-	2	A	8.8e-53	B	9.1e-47
Yu	Yu_g5912	Scaffold0019	508434	512010	+	2	A	3.3e-54	B	1e-50
Yu	Yu_g6069	Scaffold0020	104552	106281	-	1	B	1.7e-33
Yu	Yu_g6071	Scaffold0020	110423	114390	-	1	A	2.8e-32
Yu	Yu_g6399	Scaffold0021	1082736	1089977	+	1	A	4.5e-21
Yu	Yu_g6542	Scaffold0022	712473	714414	-	1	A	1e-25
Yu	Yu_g6543	Scaffold0022	722434	724012	-	1	A	3.6e-33
Yu	Yu_g6545	Scaffold0022	728942	730248	+	1	A	4.2e-30
Yu	Yu_g6546	Scaffold0022	731868	733500	+	1	A	2.1e-32
Yu	Yu_g6602	Scaffold0022	1116033	1122087	-	1	B	2.1e-29
Yu	Yu_g6889	Scaffold0024	621451	624567	-	2	A	2.2e-15	B	1.3e-27
Yu	Yu_g6890	Scaffold0024	627744	628933	-	1	B	1.2e-17
Yu	Yu_g6891	Scaffold0024	629528	632013	-	2	A	6.5e-23	B	1.1e-08
Yu	Yu_g6894	Scaffold0024	648182	651949	-	2	A	2.6e-28	B	1.9e-29
Yu	Yu_g7416	Scaffold0027	651535	654239	-	2	A	4.2e-12	B	5.1e-25
Yu	Yu_g7494	Scaffold0028	130863	132015	+	1	B	9.7e-22
Yu	Yu_g7497	Scaffold0028	139664	140443	+	1	B	4.7e-24
Yu	Yu_g7499	Scaffold0028	145332	147787	+	1	A	1.8e-15
Yu	Yu_g7500	Scaffold0028	148911	149690	+	1	B	4e-24
Yu	Yu_g7573	Scaffold0028	569910	579317	+	1	B	6.6e-22
Yu	Yu_g7615	Scaffold0028	826029	828030	-	1	B	1.4e-53
Yu	Yu_g7877	Scaffold0030	577335	578719	-	1	A	3e-25
Yu	Yu_g7882	Scaffold0030	585211	593718	+	1	A	6.8e-23
Yu	Yu_g8081	Scaffold0031	858188	863588	+	2	A	2.2e-51	B	4.9e-51
Yu	Yu_g8084	Scaffold0031	871851	874794	+	2	A	6.1e-52	B	5.8e-54
Yu	Yu_g8366	Scaffold0033	764860	767821	-	2	A	2.7e-45	B	9.2e-43
Yu	Yu_g8368	Scaffold0033	773462	774009	-	1	A	3.1e-28
Yu	Yu_g8460	Scaffold0034	352007	354466	+	3	D	3.2e-13	D	2.8e-15	D	2e-14
Yu	Yu_g8669	Scaffold0035	688921	694054	+	2	A	8.6e-30	B	4.9e-28
Yu	Yu_g9278	Scaffold0040	276318	279473	+	2	A	7.5e-28	D	2.1e-14
Yu	Yu_g9683	Scaffold0043	496479	501612	-	2	A	2.4e-35	B	3.9e-30
Yu	Yu_g10467	Scaffold0050	341882	344153	-	1	A	1.4e-28
Yu	Yu_g10472	Scaffold0050	370569	376481	-	1	D	1.6e-13
Yu	Yu_g10730	Scaffold0052	624443	627399	-	1	A	5.3e-27
Yu	Yu_g11177	Scaffold0057	243579	246865	+	2	A	1.4e-40	B	5.7e-23
Yu	Yu_g11179	Scaffold0057	251975	254499	+	2	A	1.9e-40	B	2.7e-37
Yu	Yu_g11181	Scaffold0057	259401	262534	+	2	A	1.5e-39	B	6e-45
Yu	Yu_g11403	Scaffold0059	383675	386129	+	2	A	2.3e-25	D	1e-22
Yu	Yu_g11785	Scaffold0063	486582	489560	+	2	A	4e-52	B	6.8e-41
Yu	Yu_g11824	Scaffold0064	134728	135383	-	1	A	5.6e-12
Yu	Yu_g11827	Scaffold0064	144664	145441	-	1	A	3.2e-22
Yu	Yu_g11984	Scaffold0065	559614	563254	+	2	A	1.4e-49	A	6.3e-09
Yu	Yu_g12320	Scaffold0069	345219	347198	+	1	A	6.9e-28
Yu	Yu_g12435	Scaffold0070	390814	394299	+	2	A	1.7e-37	B	3.6e-44
Yu	Yu_g12718	Scaffold0073	521050	525148	+	2	A	2.3e-51	B	1.1e-52
Yu	Yu_g12898	Scaffold0075	477028	479404	+	2	A	1.5e-20	D	4.8e-16
Yu	Yu_g13816	Scaffold0088	85417	86871	+	2	A	1e-39	B	2.4e-32
Yu	Yu_g13820	Scaffold0088	105513	107210	-	2	A	3.8e-38	B	1.6e-31
Yu	Yu_g13829	Scaffold0088	153512	154121	-	1	A	8e-25
Yu	Yu_g13840	Scaffold0088	202256	207062	-	2	A	1.3e-26	B	2.8e-24
Yu	Yu_g13841	Scaffold0088	210047	213034	-	1	A	2.8e-14
Yu	Yu_g13954	Scaffold0090	3438	7089	-	1	A	1.7e-24
Yu	Yu_g14110	Scaffold0092	63858	66738	+	1	B	2.4e-38
Yu	Yu_g14798	Scaffold0102	222670	225230	-	1	A	9.1e-20
Yu	Yu_g14991	Scaffold0105	218381	224548	-	1	B	1.1e-42
Yu	Yu_g16221	Scaffold0131	1548	3014	-	1	D	7.9e-19
Yu	Yu_g16313	Scaffold0133	132493	135890	-	1	B	3.3e-18
Yu	Yu_g17114	Scaffold0158	76269	79124	-	2	A	3.2e-40	B	1.8e-46
Yu	Yu_g17115	Scaffold0158	82292	85258	-	2	A	4.1e-42	B	8.1e-41
Yu	Yu_g18546	Scaffold0354	19654	23742	+	2	A	4e-18	B	5.6e-50
a For V. carteri, the name of protein models correspond to the genome version as follows:
g○○○○○ (v1.0); Vocar○○○○○○○○m (v2.0); Vocar.○○○○s○○○○.○.p (v2.1).
b For V. carteri, coordinate locations in v2.1 genome are shown in all protein models.
c The lowest E-value of each domain from HMMER search by A domain model (A), B domain model (B), or PF12499 (DUF3707, D) is shown.
d According to References (1, 2).
e According to References (1, 3).
References for Dataset S2
1. Prochnik, S. E. et al. Genomic analysis of organismal complexity in the multicellular green alga Volvox carteri. Science 329, 223–226 (2010).
2. Hanschen, E. R. et al. The Gonium pectorale genome demonstrates co-option of cell cycle regulation during the evolution of multicellularity. Nat. Commun. 7, 11370 (2016).
3. Heyde B. & Hallmann A. Targeted migration of pherophorin-S indicates extensive extracellular matrix dynamics in Volvox carteri. Plant J. 103, 2301–2317 (2020)
