# Supplementary material for: Genome sequencing of the multicellular alga Astrephomene provides insights into convergent evolution of germ-soma differentiation
Source: Sci Rep. 2021 Nov 22;11:22231. doi: 10.1038/s41598-021-01521-x (PMC8608804; doi:10.1038/s41598-021-01521-x)
Supplement: Supplementary file 3 — Supplementary Information 3. [file 41598_2021_1521_MOESM3_ESM.xlsx]

## Sheet: Dataset S3
Supplementary Data 3. List of expression, log fold change and classification of all expressed genes in Astrephomene gubernaculifera.
gene	somatic TPM	reproductive TPM	log2 fold change	classification
Agub_g1	1.69	3.09	-1.054	no difference
Agub_g2	9.92	6.97	0.305	no difference
Agub_g3	53.86	14.47	1.701	somatic (biased)
Agub_g4	8.34	1.61	2.148	somatic
Agub_g5	22.15	8.93	1.108	somatic
Agub_g6	40.55	4.21	3.106	somatic (biased)
Agub_g7	104.55	0.13	9.349	somatic (specific)
Agub_g8	36.57	0	10.301	somatic (specific)
Agub_g9	12.66	0.02	9.358	somatic (specific)
Agub_g10	15.68	0.06	7.529	somatic (specific)
Agub_g12	8.08	0	6.563	somatic (biased)
Agub_g13	11.62	0	5.83	somatic (biased)
Agub_g14	7.22	0.09	6.031	somatic (specific)
Agub_g15	18.37	4.01	1.999	somatic
Agub_g16	0	1.27	-2.663	low expression
Agub_g17	0.12	1.9	-4.032	reproductive
Agub_g18	0.45	4.89	-3.623	reproductive
Agub_g19	315.74	510.46	-0.889	reproductive
Agub_g20	54.73	52.19	-0.129	no difference
Agub_g21	422.85	660.47	-0.835	reproductive
Agub_g22	2.43	0.43	2.312	somatic
Agub_g23	127.05	83.79	0.408	somatic
Agub_g24	19.44	15.62	0.119	no difference
Agub_g25	24.92	39.66	-0.862	reproductive
Agub_g26	6.38	20.31	-1.861	reproductive
Agub_g28	37.33	9.85	1.735	somatic (biased)
Agub_g29	29.45	33.35	-0.374	no difference
Agub_g30	55.98	36.58	0.424	no difference
Agub_g31	95.02	40.47	1.05	somatic
Agub_g32	25.74	36.44	-0.697	reproductive
Agub_g33	266.83	36.8	2.668	somatic (biased)
Agub_g34	25.08	7.16	1.607	somatic
Agub_g35	28.97	1.96	3.646	somatic (biased)
Agub_g36	4.21	12.75	-1.789	reproductive
Agub_g37	3.89	9.48	-1.475	no difference
Agub_g38	14.46	28.59	-1.179	reproductive
Agub_g39	9.47	11.11	-0.429	no difference
Agub_g40	5.17	11.05	-1.32	no difference
Agub_g41	7.99	15.43	-1.143	no difference
Agub_g42	28.48	68.19	-1.455	reproductive
Agub_g43	122.38	276.28	-1.374	reproductive
Agub_g44	26.69	6.67	1.787	no difference
Agub_g45	22.37	9.44	1.075	no difference
Agub_g46	75.48	81.56	-0.298	no difference
Agub_g47	6.93	6.03	0.013	no difference
Agub_g48	1.68	0.86	0.746	no difference
Agub_g49	7.08	13.59	-1.142	reproductive
Agub_g50	7.18	17.11	-1.431	reproductive
Agub_g51	19.68	4.71	1.875	somatic
Agub_g52	2.73	3.57	-0.607	no difference
Agub_g53	2.93	5.04	-1.001	no difference
Agub_g54	4.46	13	-1.747	reproductive
Agub_g55	0.95	1.77	-1.051	low expression
Agub_g56	0.42	0.33	-0.03	low expression
Agub_g57	44.24	20.95	0.893	somatic
Agub_g58	118.23	34.64	1.587	somatic
Agub_g59	260.43	109.54	1.055	somatic
Agub_g60	0	0.28	-0.992	low expression
Agub_g61	1.47	1.48	-0.03	low expression
Agub_g62	0	0.89	-0.992	low expression
Agub_g63	0.51	0	0.932	low expression
Agub_g64	2.56	0	1.771	low expression
Agub_g66	3.42	0.84	1.472	low expression
Agub_g68	0.44	0.31	-0.03	low expression
Agub_g69	1.26	1.25	-0.03	low expression
Agub_g70	0.43	0.35	-0.03	low expression
Agub_g71	0	1.9	-3.033	low expression
Agub_g72	0.82	0.28	1.416	low expression
Agub_g73	0	0.42	-0.992	low expression
Agub_g74	0.33	0.32	-0.03	low expression
Agub_g76	0	1.71	-1.826	low expression
Agub_g77	2.95	5.86	-1.178	no difference
Agub_g78	20.05	7.84	1.172	somatic
Agub_g80	19.18	32.19	-0.948	reproductive
Agub_g81	158.11	372.07	-1.432	reproductive
Agub_g83	15.56	24.27	-0.838	reproductive
Agub_g84	6.81	4.25	0.487	no difference
Agub_g85	2093.53	1900	-0.053	no difference
Agub_g86	56.15	34.92	0.495	somatic
Agub_g87	1958.05	1199.84	0.515	somatic
Agub_g88	16.52	16.76	-0.22	no difference
Agub_g89	16.39	19.09	-0.437	no difference
Agub_g90	16.22	18.6	-0.399	no difference
Agub_g92	13.97	20.99	-0.774	no difference
Agub_g94	3.44	2.85	0.086	no difference
Agub_g95	14.84	13.54	-0.071	no difference
Agub_g96	10.51	7.22	0.365	no difference
Agub_g97	37.87	35.64	-0.108	no difference
Agub_g98	5.92	5.97	-0.202	no difference
Agub_g99	51.55	157.57	-1.807	reproductive (biased)
Agub_g100	86.37	70.25	0.107	no difference
Agub_g101	44.3	37.53	0.048	no difference
Agub_g102	38.62	10.92	1.642	somatic
Agub_g103	47.43	26.29	0.659	no difference
Agub_g104	141.6	199.67	-0.685	reproductive
Agub_g105	55.46	64.24	-0.407	no difference
Agub_g106	75.63	59.63	0.147	no difference
Agub_g107	2.12	4.44	-1.229	no difference
Agub_g108	21.77	19.76	-0.05	no difference
Agub_g109	13.19	13.34	-0.215	no difference
Agub_g110	5.29	5.34	-0.21	no difference
Agub_g111	65.35	31.46	0.864	somatic
Agub_g112	1.93	8.17	-2.271	reproductive
Agub_g113	0.24	0.07	1.673	no difference
Agub_g114	10.35	10.63	-0.225	no difference
Agub_g115	46	32.7	0.299	no difference
Agub_g116	63.62	46.67	0.26	no difference
Agub_g117	2152.62	1469.1	0.359	somatic
Agub_g118	1506.24	1563.37	-0.246	reproductive
Agub_g120	0.22	0	0.932	low expression
Agub_g126	1.24	0.97	0.169	no difference
Agub_g128	31.52	19.71	0.479	no difference
Agub_g129	5.89	3.7	0.49	no difference
Agub_g130	13.87	12.47	-0.041	no difference
Agub_g131	24.99	28.34	-0.371	no difference
Agub_g132	25.68	66.13	-1.564	reproductive
Agub_g133	25.63	16.52	0.446	no difference
Agub_g134	20.32	16.2	0.134	no difference
Agub_g135	18.72	20.5	-0.309	no difference
Agub_g136	13.64	15.3	-0.372	no difference
Agub_g137	56.34	21.39	1.207	somatic
Agub_g138	10.21	17.9	-1.013	reproductive
Agub_g139	103.81	59.58	0.612	somatic
Agub_g140	9.94	8.67	0.006	no difference
Agub_g141	12.62	9.7	0.184	no difference
Agub_g142	15.59	9.67	0.492	no difference
Agub_g143	82.12	51.28	0.498	no difference
Agub_g144	118.39	98.95	0.067	no difference
Agub_g145	22.01	26.39	-0.46	no difference
Agub_g147	24.5	44.15	-1.052	no difference
Agub_g148	20.02	48.51	-1.475	reproductive
Agub_g149	58.9	45.33	0.187	no difference
Agub_g150	5.97	8.29	-0.678	no difference
Agub_g152	0.61	0	0.932	low expression
Agub_g153	6.78	4.67	0.337	no difference
Agub_g154	20.75	7.52	1.262	no difference
Agub_g155	17.12	7.12	1.086	no difference
Agub_g158	81.4	37.76	0.913	somatic
Agub_g159	15.45	10.37	0.38	no difference
Agub_g160	14.59	12.64	0.018	no difference
Agub_g161	39.64	27.67	0.338	no difference
Agub_g162	3473.15	4039.34	-0.411	reproductive
Agub_g164	11.81	16.58	-0.682	no difference
Agub_g165	4.78	5.62	-0.431	no difference
Agub_g166	134.46	257.76	-1.131	reproductive
Agub_g168	7.52	19.38	-1.566	reproductive
Agub_g170	13.62	22.19	-0.904	no difference
Agub_g173	0.54	0.62	-0.428	low expression
Agub_g174	17.24	18.17	-0.264	no difference
Agub_g175	12.15	8.13	0.381	no difference
Agub_g176	4.48	4.58	-0.221	no difference
Agub_g177	8.95	11.38	-0.544	no difference
Agub_g178	19.77	14.32	0.269	no difference
Agub_g179	20.19	56.39	-1.679	reproductive
Agub_g180	8.63	5.29	0.517	no difference
Agub_g181	13.23	9.62	0.274	no difference
Agub_g182	9.87	7.69	0.183	no difference
Agub_g183	8.42	4.37	0.76	no difference
Agub_g184	8.35	24.62	-1.757	reproductive
Agub_g185	38.96	66.3	-0.969	reproductive
Agub_g186	11.74	11.25	-0.137	no difference
Agub_g187	191.14	163.92	0.028	no difference
Agub_g188	3.24	0.45	2.683	somatic (biased)
Agub_g189	65.81	102.76	-0.834	reproductive
Agub_g190	3932.6	4894.31	-0.509	reproductive
Agub_g192	73.76	2.53	4.681	somatic (specific)
Agub_g193	96.71	12.59	2.76	somatic (biased)
Agub_g194	2.36	1.59	0.363	no difference
Agub_g195	38.93	45.8	-0.434	no difference
Agub_g197	109.89	59.82	0.686	somatic
Agub_g198	2.56	3.72	-0.726	no difference
Agub_g199	1.03	2.25	-1.32	no difference
Agub_g200	2.63	3.63	-0.654	no difference
Agub_g201	102.14	182.93	-1.025	reproductive
Agub_g202	116.21	56.3	0.854	somatic
Agub_g203	4.33	20.29	-2.425	reproductive
Agub_g204	15.51	23.35	-0.784	no difference
Agub_g205	30.89	18.26	0.563	somatic
Agub_g206	4.31	7.35	-0.954	no difference
Agub_g207	8.82	14.81	-0.928	no difference
Agub_g208	15.33	14.42	-0.104	no difference
Agub_g209	2.84	1.97	0.334	no difference
Agub_g210	7.93	14.52	-1.069	reproductive
Agub_g211	715.51	303.48	1.045	somatic
Agub_g212	101.62	42.9	1.056	somatic
Agub_g213	1.73	1.62	-0.067	low expression
Agub_g215	14.17	23.22	-0.904	reproductive
Agub_g216	5.13	12.7	-1.503	reproductive
Agub_g217	7.1	10.25	-0.713	no difference
Agub_g218	38.46	31.29	0.107	no difference
Agub_g219	30.06	13.17	1	somatic
Agub_g220	19.88	10.14	0.77	no difference
Agub_g221	19.81	10.66	0.704	no difference
Agub_g222	15.13	5.43	1.29	somatic
Agub_g223	5.04	3.56	0.292	no difference
Agub_g224	12.96	4.56	1.318	no difference
Agub_g225	12.51	3.23	1.738	no difference
Agub_g226	7.05	3.19	0.967	no difference
Agub_g227	10.79	4.47	1.036	no difference
Agub_g229	75.93	50.74	0.39	no difference
Agub_g230	1.97	2.47	-0.553	no difference
Agub_g231	7.1	4.72	0.395	no difference
Agub_g232	32.29	28.6	-0.019	no difference
Agub_g233	98.35	101.54	-0.234	no difference
Agub_g235	4.55	3.64	0.148	no difference
Agub_g236	40.14	73.08	-1.061	reproductive
Agub_g237	8.82	7.19	0.103	no difference
Agub_g238	36.51	27.4	0.224	no difference
Agub_g239	2.47	1.41	0.595	no difference
Agub_g240	2.93	1.76	0.49	low expression
Agub_g241	12.14	5.74	0.867	no difference
Agub_g242	19.8	8.07	1.109	somatic
Agub_g243	320.65	108.18	1.38	somatic
Agub_g244	26.24	55.53	-1.28	reproductive
Agub_g245	160.82	96.52	0.544	somatic
Agub_g246	2.28	15.62	-2.927	reproductive
Agub_g247	335.95	390.19	-0.409	reproductive
Agub_g248	6.39	2	1.543	no difference
Agub_g249	12.21	6.36	0.772	no difference
Agub_g250	165.95	371.73	-1.356	reproductive
Agub_g251	387.89	259.66	0.386	somatic
Agub_g252	10.83	8.15	0.211	no difference
Agub_g254	22.99	16.61	0.284	no difference
Agub_g255	8.19	4.72	0.599	no difference
Agub_g256	1.75	2.79	-0.877	no difference
Agub_g257	2.38	1.15	0.854	no difference
Agub_g258	5.22	12.4	-1.445	reproductive
Agub_g259	16.05	41.54	-1.566	reproductive
Agub_g260	20.51	25.46	-0.515	no difference
Agub_g261	10.39	7.43	0.292	no difference
Agub_g262	0.66	0.77	-0.436	low expression
Agub_g263	15.43	7.82	0.775	no difference
Agub_g264	29.44	15.56	0.742	no difference
Agub_g265	63.54	52.92	0.068	no difference
Agub_g266	15.97	11.4	0.295	no difference
Agub_g267	21.88	31.49	-0.697	no difference
Agub_g268	17.45	13.88	0.124	no difference
Agub_g269	226.62	162.39	0.291	no difference
Agub_g270	222.92	154.79	0.335	somatic
Agub_g271	94.34	180.08	-1.129	reproductive
Agub_g272	5.06	7.71	-0.792	no difference
Agub_g273	26.57	18.48	0.333	no difference
Agub_g274	5.94	5.42	-0.042	no difference
Agub_g275	29.46	25.97	-0.02	no difference
Agub_g276	53.81	48.38	-0.039	no difference
Agub_g277	9.42	5.33	0.645	no difference
Agub_g278	31.58	10.85	1.358	no difference
Agub_g280	12.21	4.59	1.175	no difference
Agub_g281	29.04	19.43	0.385	no difference
Agub_g282	18.73	17.63	-0.123	no difference
Agub_g283	22.98	16.2	0.329	no difference
Agub_g284	16.04	10.12	0.464	no difference
Agub_g285	20.74	16.03	0.179	no difference
Agub_g287	21.44	12.64	0.575	no difference
Agub_g288	1533.84	1131.66	0.246	somatic
Agub_g290	35.9	22	0.51	somatic
Agub_g291	62.22	26.56	1.042	somatic
Agub_g292	6.72	3.23	0.863	somatic
Agub_g295	26.17	13.02	0.813	somatic
Agub_g296	6.99	11.17	-0.871	no difference
Agub_g297	21.05	15.82	0.22	no difference
Agub_g299	18.99	7.37	1.177	somatic
Agub_g300	8.41	8.37	-0.181	no difference
Agub_g302	83.18	77.78	-0.099	no difference
Agub_g303	13.3	4.77	1.269	somatic
Agub_g304	2558.69	2191.3	0.031	no difference
Agub_g305	41.51	52.46	-0.526	no difference
Agub_g306	5.33	11.74	-1.332	no difference
Agub_g307	6.39	17.93	-1.665	no difference
Agub_g308	5.82	9.09	-0.842	no difference
Agub_g309	3.22	8.86	-1.659	no difference
Agub_g310	2.28	4.82	-1.279	no difference
Agub_g311	423.62	192.64	0.944	somatic
Agub_g312	1374.66	1230.67	-0.033	no difference
Agub_g314	22.75	1.95	3.342	somatic (biased)
Agub_g315	9.67	21.68	-1.369	reproductive
Agub_g316	5.6	10.07	-1.034	no difference
Agub_g317	7.69	5.48	0.293	no difference
Agub_g318	4.85	1.17	1.848	low expression
Agub_g319	4.96	2.02	1.108	no difference
Agub_g320	5.42	2.04	1.175	no difference
Agub_g323	130.84	86.66	0.398	no difference
Agub_g324	0.96	2.94	-1.812	reproductive
Agub_g325	59.89	19.55	1.422	somatic
Agub_g326	30.59	9.18	1.555	somatic
Agub_g327	59.69	51.15	0.034	no difference
Agub_g328	7.33	3.15	1.036	no difference
Agub_g329	2.47	4.51	-1.067	reproductive
Agub_g330	3.07	4.74	-0.758	low expression
Agub_g331	31.81	21.72	0.363	no difference
Agub_g333	525.02	106.09	2.113	somatic (biased)
Agub_g334	22.83	25.31	-0.342	no difference
Agub_g335	349.43	210.52	0.538	somatic
Agub_g336	13.08	10.61	0.107	no difference
Agub_g338	19.63	25.52	-0.568	no difference
Agub_g339	32.1	50.44	-0.85	reproductive
Agub_g340	34.46	38.89	-0.365	no difference
Agub_g341	29.17	7.8	1.725	somatic
Agub_g342	61.85	35.45	0.612	somatic
Agub_g344	48.19	36.13	0.215	no difference
Agub_g345	86.65	55.5	0.445	no difference
Agub_g347	2.2	0.21	2.872	no difference
Agub_g348	9.83	7.42	0.218	no difference
Agub_g349	11.8	7.13	0.537	somatic
Agub_g350	0	1.72	-2.59	low expression
Agub_g351	0.29	2.51	-3.166	no difference
Agub_g352	30.36	18.76	0.514	no difference
Agub_g354	0.92	0.18	2.181	low expression
Agub_g355	0.23	0.17	0.298	low expression
Agub_g356	29.07	19.99	0.347	somatic
Agub_g357	12.35	10.27	0.073	no difference
Agub_g358	28.15	21.49	0.191	no difference
Agub_g359	4.24	6.14	-0.712	no difference
Agub_g361	3.15	4.39	-0.639	no difference
Agub_g362	5.1	9.26	-1.054	reproductive
Agub_g364	6.65	7.41	-0.357	no difference
Agub_g365	10.71	7.09	0.401	no difference
Agub_g366	1.51	6.58	-2.327	reproductive
Agub_g367	1.27	2.73	-1.289	no difference
Agub_g368	9.97	8.34	0.068	no difference
Agub_g370	272.53	230.49	0.05	no difference
Agub_g371	98.2	109.03	-0.346	no difference
Agub_g372	6.5	5.59	0.007	no difference
Agub_g373	14.61	7.62	0.757	no difference
Agub_g374	13.72	7.4	0.703	no difference
Agub_g375	505.3	292.02	0.601	somatic
Agub_g377	3.68	0.85	1.955	no difference
Agub_g378	31.03	44.43	-0.709	no difference
Agub_g379	81.85	79.07	-0.146	no difference
Agub_g380	4505.69	3948.72	-0.002	no difference
Agub_g381	11.42	21.16	-1.081	reproductive
Agub_g382	5.71	14.86	-1.579	reproductive
Agub_g385	5.91	23.26	-2.181	no difference
Agub_g386	0.99	6.87	-2.875	no difference
Agub_g387	0	18.59	-5.196	reproductive
Agub_g388	1.51	0.85	0.62	no difference
Agub_g389	5.31	10.28	-1.145	no difference
Agub_g390	0.53	0.94	-1.019	no difference
Agub_g392	0.23	0.73	-1.868	low expression
Agub_g393	1.98	1.23	0.497	no difference
Agub_g395	3.05	0	2.803	low expression
Agub_g396	13.23	7.15	0.717	no difference
Agub_g397	12.4	7.51	0.546	no difference
Agub_g398	282.39	315.12	-0.349	reproductive
Agub_g399	9.92	3.83	1.201	no difference
Agub_g400	72.11	32.33	0.967	somatic
Agub_g401	26.76	50.02	-1.089	reproductive
Agub_g402	127	133.6	-0.266	no difference
Agub_g403	8.72	25.58	-1.742	reproductive
Agub_g404	51.75	44.19	0.035	no difference
Agub_g405	5.51	6.64	-0.455	no difference
Agub_g406	33.43	52.32	-0.834	reproductive
Agub_g407	35.53	73.24	-1.244	reproductive
Agub_g408	38.61	55.81	-0.731	no difference
Agub_g409	142.33	157.92	-0.345	reproductive
Agub_g410	57.31	25.53	0.965	somatic
Agub_g411	113.76	195.28	-0.975	reproductive
Agub_g412	96.04	138.32	-0.72	reproductive
Agub_g413	8.11	3.01	1.237	somatic
Agub_g414	63.24	117.39	-1.089	reproductive
Agub_g416	35.19	21.13	0.54	somatic
Agub_g417	1.15	7.4	-2.894	reproductive
Agub_g418	1.29	1.03	0.194	no difference
Agub_g419	10.57	7.4	0.345	no difference
Agub_g420	55.11	26.06	0.889	no difference
Agub_g421	54.88	41.4	0.212	no difference
Agub_g422	72.39	19.64	1.686	somatic (biased)
Agub_g424	23.68	22.66	-0.119	no difference
Agub_g425	5.93	7.57	-0.521	no difference
Agub_g426	3.32	0.51	2.501	somatic (biased)
Agub_g428	9.47	2.47	1.739	somatic
Agub_g429	1.52	1.4	-0.077	no difference
Agub_g430	3.74	6.12	-0.898	reproductive
Agub_g431	157.81	205.65	-0.575	reproductive
Agub_g432	221.63	206.94	-0.093	no difference
Agub_g434	25.62	7.38	1.602	somatic (biased)
Agub_g435	4.98	6.07	-0.48	no difference
Agub_g436	4.26	12.75	-1.762	reproductive
Agub_g437	12.27	21.46	-0.983	no difference
Agub_g438	1.39	2.5	-0.871	low expression
Agub_g439	19.24	22.5	-0.42	no difference
Agub_g440	3.92	0	2.832	low expression
Agub_g442	2.69	1.31	0.84	low expression
Agub_g444	0.28	0.25	-0.059	low expression
Agub_g446	123.45	66.78	0.694	somatic
Agub_g447	51.35	78.64	-0.803	reproductive
Agub_g449	19.04	10.96	0.603	somatic
Agub_g451	4.79	4.07	0.043	no difference
Agub_g452	3.82	6	-0.853	no difference
Agub_g453	52.16	117.21	-1.363	reproductive
Agub_g454	0.3	0	3.832	no difference
Agub_g455	1.64	4.15	-1.537	reproductive
Agub_g456	20.93	20.45	-0.155	no difference
Agub_g458	4.5	6.43	-0.709	reproductive
Agub_g459	1320.27	248.74	2.22	somatic (biased)
Agub_g460	2.5	1.2	0.887	no difference
Agub_g463	3.49	1.96	0.63	no difference
Agub_g464	13.06	7.21	0.677	no difference
Agub_g465	23.72	15.29	0.457	no difference
Agub_g467	8.84	9.6	-0.315	no difference
Agub_g468	2.9	11.85	-2.249	reproductive
Agub_g469	3.75	10.95	-1.743	reproductive
Agub_g470	42.97	131.07	-1.806	reproductive (biased)
Agub_g471	23.12	17.42	0.213	no difference
Agub_g472	1.43	0	4.528	somatic
Agub_g473	1.46	0	0.932	low expression
Agub_g474	43.93	19.11	1.016	somatic
Agub_g475	16.57	14.17	0.035	no difference
Agub_g476	563.02	729.31	-0.567	reproductive
Agub_g477	24.33	22.27	-0.066	no difference
Agub_g478	27.87	16.04	0.592	no difference
Agub_g479	17.08	12.71	0.225	no difference
Agub_g481	33.79	29.01	0.03	no difference
Agub_g482	8	9.8	-0.474	no difference
Agub_g483	129.96	120.11	-0.082	no difference
Agub_g485	1.05	2.83	-1.625	no difference
Agub_g488	366.04	151.56	1.079	somatic
Agub_g489	91.25	42.58	0.913	somatic
Agub_g492	7.06	3.67	0.742	no difference
Agub_g494	0	1.12	-0.992	low expression
Agub_g499	0.6	0.19	1.444	low expression
Agub_g500	0	0.99	-0.992	low expression
Agub_g502	0.84	2.57	-1.815	no difference
Agub_g503	4.68	5.83	-0.512	no difference
Agub_g504	10.28	8.52	0.101	no difference
Agub_g505	19.79	16.23	0.088	no difference
Agub_g508	3.04	0.44	2.667	no difference
Agub_g509	0.95	0	1.832	low expression
Agub_g510	0.65	0	0.932	low expression
Agub_g512	2.16	1.97	-0.066	low expression
Agub_g513	4.62	0	3.184	low expression
Agub_g514	1.11	0	0.932	low expression
Agub_g515	4.92	1.64	1.451	low expression
Agub_g516	1.04	0.79	-0.03	low expression
Agub_g517	0.93	2.14	-1.309	low expression
Agub_g518	0.43	1.66	-1.947	low expression
Agub_g519	1.46	0.85	0.583	no difference
Agub_g521	4.83	5.76	-0.449	low expression
Agub_g522	7.62	3.05	1.208	low expression
Agub_g523	1.91	0	1.891	low expression
Agub_g524	4.49	1.33	1.64	no difference
Agub_g525	11.27	4.81	1.014	no difference
Agub_g526	5.31	0	4.003	no difference
Agub_g527	10.38	0.5	3.859	somatic
Agub_g528	2.32	1.18	0.799	no difference
Agub_g530	801.18	743.09	-0.083	no difference
Agub_g531	5.88	3.72	0.45	no difference
Agub_g532	7.84	9.04	-0.389	no difference
Agub_g533	38.25	42.83	-0.364	no difference
Agub_g534	26.87	28.91	-0.3	no difference
Agub_g535	16.97	3.95	1.977	no difference
Agub_g537	21.73	14.07	0.428	no difference
Agub_g538	2535.03	2288.96	-0.045	no difference
Agub_g539	1.05	4.09	-2.157	reproductive
Agub_g540	1.62	4.06	-1.494	no difference
Agub_g541	1.47	4.06	-1.634	no difference
Agub_g542	2.54	0.21	3.357	no difference
Agub_g543	7.41	8.1	-0.303	no difference
Agub_g544	3.82	6.4	-0.961	no difference
Agub_g545	0.96	0.95	-0.03	low expression
Agub_g546	1.25	1.06	0.015	low expression
Agub_g547	164	571.19	-1.996	reproductive (biased)
Agub_g548	17.63	22.72	-0.554	no difference
Agub_g549	24.67	14.36	0.596	somatic
Agub_g550	226.18	146.22	0.438	somatic
Agub_g551	19.98	27.32	-0.645	reproductive
Agub_g552	14.71	23.78	-0.893	reproductive
Agub_g553	5.61	1.03	2.278	somatic
Agub_g554	5.13	1.01	2.188	somatic
Agub_g555	4.98	18.24	-2.066	reproductive
Agub_g556	11.16	27.03	-1.463	reproductive
Agub_g557	6.36	1.34	2.066	somatic
Agub_g558	2.6	3.15	-0.438	no difference
Agub_g559	8.32	10.29	-0.488	no difference
Agub_g560	5.85	5.54	-0.084	no difference
Agub_g561	8.29	11.07	-0.613	no difference
Agub_g562	12.93	31.96	-1.497	reproductive (biased)
Agub_g564	66.63	259.95	-2.155	reproductive (biased)
Agub_g565	178.17	94.35	0.728	somatic
Agub_g566	9.62	12.82	-0.613	no difference
Agub_g567	39.31	30.27	0.18	no difference
Agub_g568	3.23	1.97	0.518	no difference
Agub_g569	8.76	0.62	3.677	somatic
Agub_g570	17.91	1.17	3.787	somatic (biased)
Agub_g573	347.41	432.18	-0.504	reproductive
Agub_g574	66.91	63.77	-0.124	no difference
Agub_g575	21.34	20.56	-0.13	no difference
Agub_g576	40.18	80.72	-1.199	reproductive
Agub_g577	26.67	28	-0.264	no difference
Agub_g578	46.2	6.46	2.634	somatic (biased)
Agub_g579	69.98	146.72	-1.268	reproductive
Agub_g580	9.71	12.19	-0.528	no difference
Agub_g581	14.37	35.73	-1.512	reproductive
Agub_g582	584.64	668.16	-0.385	reproductive
Agub_g583	5.3	2.01	1.248	no difference
Agub_g584	28.04	21.86	0.17	no difference
Agub_g585	0.5	0.44	-0.011	no difference
Agub_g586	17.41	22.93	-0.593	reproductive
Agub_g587	23.67	11.99	0.771	no difference
Agub_g588	38.16	34.77	-0.06	no difference
Agub_g589	48.72	45.02	-0.073	no difference
Agub_g590	0	1.48	-3.895	no difference
Agub_g591	730.36	22.28	4.855	somatic (specific)
Agub_g592	119.71	37.33	1.492	somatic
Agub_g593	16.45	10.17	0.502	somatic
Agub_g594	57.26	61.33	-0.292	no difference
Agub_g595	0.64	1.24	-1.179	no difference
Agub_g598	1.75	0	1.797	low expression
Agub_g599	32.81	27.98	0.042	no difference
Agub_g600	143.85	280.48	-1.159	reproductive
Agub_g601	4.04	4.21	-0.256	no difference
Agub_g602	12.18	11.8	-0.158	no difference
Agub_g604	291.06	133.23	0.939	somatic
Agub_g605	39.7	77.83	-1.161	reproductive
Agub_g606	7.57	4.33	0.604	no difference
Agub_g610	0	2.4	-1.826	low expression
Agub_g611	4.52	0	3.413	low expression
Agub_g612	12.13	11.15	-0.07	no difference
Agub_g613	4.96	4.17	0.057	no difference
Agub_g615	34.13	21.98	0.445	no difference
Agub_g616	11.67	26.56	-1.386	reproductive
Agub_g618	73.72	114.3	-0.823	reproductive
Agub_g619	3.49	1.04	1.535	somatic
Agub_g620	15.08	5.69	1.218	somatic
Agub_g621	98.42	72.25	0.249	no difference
Agub_g625	0.96	0.72	0.197	no difference
Agub_g629	10.83	7.68	0.312	no difference
Agub_g630	1.48	0	2.838	low expression
Agub_g631	4.53	3.16	0.311	no difference
Agub_g632	5.06	3.83	0.208	no difference
Agub_g633	2.77	2.11	0.188	no difference
Agub_g634	2.08	2.9	-0.699	no difference
Agub_g635	4.3	1.2	1.608	no difference
Agub_g636	1.6	2.24	-0.656	no difference
Agub_g637	2.09	1.46	0.308	no difference
Agub_g638	1.48	3.62	-1.487	no difference
Agub_g639	1.69	0	1.771	low expression
Agub_g640	2.38	0.65	1.733	no difference
Agub_g641	22.55	27.28	-0.468	no difference
Agub_g642	8.33	3.59	1.026	no difference
Agub_g643	64.29	34.96	0.685	somatic
Agub_g644	7.63	17.97	-1.43	reproductive
Agub_g649	31.54	89.02	-1.69	reproductive
Agub_g650	4.43	2.73	0.498	somatic
Agub_g651	15.63	40.09	-1.547	reproductive
Agub_g652	24.21	60.03	-1.505	reproductive (biased)
Agub_g653	9.23	8.7	-0.105	no difference
Agub_g654	10.96	11.46	-0.26	no difference
Agub_g655	13.02	13.56	-0.236	no difference
Agub_g656	8.02	6.88	0.016	no difference
Agub_g659	0.86	0	3.631	low expression
Agub_g660	1.34	0.2	2.597	somatic
Agub_g661	108.16	114.02	-0.267	no difference
Agub_g662	29.3	20.58	0.316	no difference
Agub_g663	8.6	4.32	0.761	no difference
Agub_g664	15.7	13.9	-0.011	no difference
Agub_g665	146.94	32.3	1.991	somatic (biased)
Agub_g666	60.12	12.98	2.024	somatic (biased)
Agub_g667	108.42	20.12	2.25	somatic (biased)
Agub_g668	3.46	3.11	-0.031	low expression
Agub_g669	1.52	6.39	-2.161	low expression
Agub_g670	28.4	36.71	-0.555	no difference
Agub_g671	8.42	4.4	0.725	no difference
Agub_g672	28.62	29.45	-0.238	no difference
Agub_g673	21.79	19.51	-0.03	no difference
Agub_g674	73.55	94.78	-0.555	no difference
Agub_g675	70.45	114.28	-0.887	reproductive
Agub_g676	1.22	2.78	-1.394	no difference
Agub_g677	0.48	3.57	-2.998	no difference
Agub_g679	20.9	13.62	0.431	no difference
Agub_g680	20.39	18.45	-0.055	no difference
Agub_g681	2.86	2.84	-0.189	no difference
Agub_g682	1.89	0.4	1.914	no difference
Agub_g684	11.71	9.14	0.174	no difference
Agub_g685	13.87	15.09	-0.298	no difference
Agub_g686	560.46	1345.69	-1.459	reproductive (biased)
Agub_g687	1.93	0.85	0.921	low expression
Agub_g688	1.47	5.01	-1.972	no difference
Agub_g689	3.77	15.38	-2.22	no difference
Agub_g690	2.68	10.87	-2.198	no difference
Agub_g691	1.64	0.72	0.993	no difference
Agub_g692	3.49	4.28	-0.483	no difference
Agub_g693	67.65	61.08	-0.054	no difference
Agub_g694	48.87	55.31	-0.369	no difference
Agub_g695	2.83	4.94	-0.973	no difference
Agub_g696	2.1	2.5	-0.46	no difference
Agub_g697	68.65	8.7	2.806	somatic (biased)
Agub_g698	60.14	18.27	1.528	somatic (biased)
Agub_g699	6.17	8.12	-0.58	no difference
Agub_g700	35.05	34.8	-0.182	no difference
Agub_g701	236.33	479.73	-1.216	reproductive
Agub_g702	105.22	116.66	-0.344	reproductive
Agub_g703	19	8.88	0.912	no difference
Agub_g704	10.77	9.05	0.056	no difference
Agub_g705	234.76	257.81	-0.327	reproductive
Agub_g706	39.84	23.62	0.545	no difference
Agub_g707	5.07	22.43	-2.351	reproductive
Agub_g708	9.53	10.23	-0.296	no difference
Agub_g709	6.3	2.97	0.875	no difference
Agub_g710	66.83	27.35	1.099	somatic
Agub_g711	9.31	12.78	-0.652	reproductive
Agub_g712	8.96	2.71	1.551	no difference
Agub_g713	7.89	3.02	1.196	no difference
Agub_g715	6.45	4.58	0.291	no difference
Agub_g716	51.46	59.15	-0.398	no difference
Agub_g717	9.2	9.43	-0.214	no difference
Agub_g718	3.58	7.76	-1.32	no difference
Agub_g719	124.26	170.99	-0.652	reproductive
Agub_g720	38.79	135.37	-1.997	reproductive (biased)
Agub_g721	2.32	1.52	0.405	low expression
Agub_g722	0.22	0.68	-1.598	low expression
Agub_g724	4	7.67	-1.129	reproductive
Agub_g725	7.27	5.67	0.153	no difference
Agub_g726	33.1	24.7	0.24	no difference
Agub_g727	12.48	9.25	0.239	no difference
Agub_g728	181.81	112.01	0.506	somatic
Agub_g729	4.82	15.79	-1.899	reproductive
Agub_g730	12.06	18.5	-0.811	reproductive
Agub_g731	6.19	9.96	-0.88	no difference
Agub_g732	10.63	13.62	-0.554	no difference
Agub_g733	222.52	39.35	2.308	somatic (biased)
Agub_g734	1812.8	181.77	3.126	somatic (biased)
Agub_g735	13.11	21.24	-0.891	reproductive
Agub_g736	12.62	29.93	-1.444	reproductive
Agub_g737	10.89	42.8	-2.169	reproductive
Agub_g738	9.97	2.15	2.024	somatic
Agub_g740	21.14	8.61	1.103	somatic
Agub_g742	202.95	79.91	1.159	somatic
Agub_g743	3917.87	3259.9	0.072	no difference
Agub_g744	74.76	23.82	1.455	somatic (biased)
Agub_g745	18.82	17.66	-0.093	no difference
Agub_g746	13.08	20.4	-0.831	reproductive
Agub_g747	1.53	1.89	-0.488	no difference
Agub_g748	123.56	151.71	-0.488	reproductive
Agub_g749	3.24	3.87	-0.464	no difference
Agub_g750	37.65	59.8	-0.859	reproductive
Agub_g751	15.75	41.67	-1.597	reproductive
Agub_g752	9.03	21.18	-1.432	no difference
Agub_g754	33.15	24.73	0.227	no difference
Agub_g755	19.81	10.62	0.715	no difference
Agub_g756	4.49	1.12	1.817	somatic
Agub_g757	25.25	61.08	-1.465	reproductive
Agub_g758	38.05	40.85	-0.297	no difference
Agub_g759	34.75	49.48	-0.699	no difference
Agub_g760	13.27	13.36	-0.199	no difference
Agub_g761	12.33	15.48	-0.53	no difference
Agub_g763	6.49	11.42	-1.025	no difference
Agub_g766	38.09	66.65	-0.993	no difference
Agub_g767	46.31	51.51	-0.353	no difference
Agub_g768	48.58	40.95	0.05	no difference
Agub_g769	46.57	57.11	-0.49	no difference
Agub_g770	17.12	18.88	-0.336	no difference
Agub_g771	9.21	21.8	-1.432	reproductive
Agub_g773	6.45	21.29	-1.967	no difference
Agub_g775	8.53	16.21	-1.125	no difference
Agub_g777	8.59	14.12	-0.898	no difference
Agub_g778	0.63	0	4.161	somatic
Agub_g779	0.73	0	2.413	low expression
Agub_g780	39.55	34.94	-0.009	no difference
Agub_g781	12.87	11.04	0.038	no difference
Agub_g782	42.63	22.18	0.747	somatic
Agub_g783	113.61	54.86	0.853	somatic
Agub_g784	16	12.2	0.185	no difference
Agub_g786	3.63	9.13	-1.55	no difference
Agub_g787	24.66	30.48	-0.508	no difference
Agub_g788	43.35	55.99	-0.561	reproductive
Agub_g789	0.95	0	0.932	low expression
Agub_g790	17.48	34.35	-1.164	reproductive
Agub_g791	1.14	1.06	-0.03	low expression
Agub_g793	9.98	15.17	-0.793	no difference
Agub_g794	28.46	13.35	0.903	somatic
Agub_g795	50.03	37.37	0.228	no difference
Agub_g796	18.96	13.5	0.296	no difference
Agub_g797	410.36	531.84	-0.567	reproductive
Agub_g798	5.94	2.39	1.06	no difference
Agub_g799	1.69	1.11	0.366	no difference
Agub_g800	1.1	1.54	-0.638	low expression
Agub_g801	7.98	4.07	0.751	no difference
Agub_g802	6.36	8.14	-0.546	no difference
Agub_g803	12.25	12.44	-0.219	no difference
Agub_g804	128.69	130.64	-0.215	no difference
Agub_g805	412.72	498.21	-0.466	reproductive
Agub_g807	72.58	94.98	-0.576	reproductive
Agub_g808	50.09	76.04	-0.795	reproductive
Agub_g809	14.52	12.8	-0.015	no difference
Agub_g810	558.76	469.9	0.057	no difference
Agub_g811	3.29	1.77	0.685	no difference
Agub_g812	102.26	223.63	-1.323	reproductive
Agub_g814	9.49	9.82	-0.239	no difference
Agub_g815	78.31	89.12	-0.378	no difference
Agub_g817	13.71	8.15	0.583	no difference
Agub_g818	17.84	16.54	-0.083	no difference
Agub_g819	28.43	15.17	0.71	somatic
Agub_g821	38.48	31	0.12	no difference
Agub_g822	6.55	14.49	-1.355	reproductive
Agub_g823	29.3	19.23	0.415	no difference
Agub_g824	44.64	58.76	-0.59	no difference
Agub_g825	5.24	2.19	1.069	no difference
Agub_g826	6.92	8.92	-0.544	no difference
Agub_g827	0.38	0	1.855	low expression
Agub_g828	14.76	11.49	0.169	no difference
Agub_g829	0.92	2.98	-1.906	no difference
Agub_g830	0	2.42	-2.457	low expression
Agub_g831	132.89	244.85	-1.076	reproductive
Agub_g832	1334.26	1037.18	0.171	no difference
Agub_g834	22.66	23.79	-0.268	no difference
Agub_g835	36.36	33.2	-0.066	no difference
Agub_g836	76.01	93.88	-0.496	reproductive
Agub_g837	30.33	15.35	0.793	somatic
Agub_g840	6.75	7.22	-0.284	no difference
Agub_g841	4.05	3.01	0.235	no difference
Agub_g842	2.05	2.1	-0.163	low expression
Agub_g843	34.14	56.42	-0.928	reproductive
Agub_g844	51.74	29.11	0.64	somatic
Agub_g846	42.87	75.21	-1.005	reproductive
Agub_g847	448.99	565.97	-0.526	reproductive
Agub_g848	686.34	222.38	1.439	somatic (biased)
Agub_g849	25.84	31.93	-0.494	reproductive
Agub_g851	43.68	40.6	-0.089	no difference
Agub_g852	15.09	32.37	-1.291	reproductive
Agub_g853	433.16	843.67	-1.154	reproductive
Agub_g855	185.23	37.8	2.111	somatic (biased)
Agub_g857	8.33	5.64	0.367	no difference
Agub_g859	1.2	0	0.932	low expression
Agub_g864	504.23	592.04	-0.423	reproductive
Agub_g865	55.83	63.17	-0.375	no difference
Agub_g866	77.09	102.19	-0.599	reproductive
Agub_g868	1.63	0	2.398	low expression
Agub_g874	0.26	0.25	-0.03	low expression
Agub_g876	4.83	2.13	1.021	no difference
Agub_g877	4.32	1.74	1.117	no difference
Agub_g878	53.97	60.52	-0.355	no difference
Agub_g879	1.36	1.33	-0.199	no difference
Agub_g880	12.21	9.09	0.231	no difference
Agub_g882	12.53	14.15	-0.359	no difference
Agub_g883	62.94	136.42	-1.309	reproductive
Agub_g884	1.96	5.14	-1.562	no difference
Agub_g885	3.93	19.99	-2.526	reproductive
Agub_g888	8.45	5.64	0.393	no difference
Agub_g889	12.37	13.22	-0.292	no difference
Agub_g890	460.43	466.5	-0.211	no difference
Agub_g891	8.96	2.34	1.76	somatic
Agub_g892	11.05	2.96	1.737	no difference
Agub_g893	8.06	4.68	0.545	no difference
Agub_g894	6.88	2.48	1.26	no difference
Agub_g895	5.14	2.11	1.103	no difference
Agub_g896	2.53	2.88	-0.369	no difference
Agub_g897	3.23	1.39	1.001	low expression
Agub_g898	1.06	2.15	-1.156	low expression
Agub_g899	3.6	0.67	1.88	low expression
Agub_g900	3	1.31	0.904	no difference
Agub_g902	17.79	37.8	-1.295	reproductive
Agub_g903	18	23.72	-0.597	no difference
Agub_g904	20.07	39.64	-1.199	no difference
Agub_g905	23.95	34.6	-0.736	no difference
Agub_g908	59.5	40.8	0.355	somatic
Agub_g909	11.39	14.38	-0.544	no difference
Agub_g912	0	1.23	-1.993	low expression
Agub_g913	1.32	1.08	0.054	low expression
Agub_g914	5.76	7.79	-0.62	no difference
Agub_g915	204.36	211.15	-0.24	no difference
Agub_g916	66	173.26	-1.58	reproductive
Agub_g917	7.7	5.03	0.417	no difference
Agub_g918	5.46	6.47	-0.439	no difference
Agub_g919	5.52	3.41	0.501	no difference
Agub_g920	70.52	57.1	0.109	no difference
Agub_g921	15.17	20.2	-0.607	no difference
Agub_g922	7.01	6.38	-0.042	no difference
Agub_g923	2.77	3.1	-0.402	low expression
Agub_g925	114.42	76.52	0.388	no difference
Agub_g926	69.13	99.12	-0.704	reproductive
Agub_g927	8.54	6.56	0.178	no difference
Agub_g928	23.13	9.83	1.041	no difference
Agub_g930	7.99	6.59	0.075	no difference
Agub_g931	5.63	6.78	-0.485	no difference
Agub_g932	9.55	22.34	-1.413	reproductive
Agub_g933	275.72	222.4	0.118	no difference
Agub_g934	20.95	23.99	-0.387	no difference
Agub_g935	12.16	5.92	0.853	no difference
Agub_g936	21.19	8.92	1.055	somatic
Agub_g937	2.7	0.71	1.706	no difference
Agub_g941	0.09	0.03	0.89	low expression
Agub_g942	0.45	0.17	1.129	no difference
Agub_g943	24.19	0	6.14	somatic
Agub_g944	7.71	10.3	-0.588	no difference
Agub_g945	0.89	2.18	-1.496	no difference
Agub_g946	3.07	9	-1.748	no difference
Agub_g950	0.87	0.1	3.009	no difference
Agub_g951	0.71	0	0.932	low expression
Agub_g954	0	0.1	-0.992	low expression
Agub_g955	6.25	14.15	-1.374	reproductive
Agub_g957	2.37	1.11	0.888	somatic
Agub_g958	2.32	3.06	-0.601	no difference
Agub_g959	4.51	2.28	0.767	no difference
Agub_g960	3.49	4.11	-0.442	no difference
Agub_g962	136.32	103.24	0.21	no difference
Agub_g964	10.32	7.97	0.183	no difference
Agub_g965	1.22	1.16	-0.03	low expression
Agub_g966	5.04	5.36	-0.261	no difference
Agub_g968	3.16	6.2	-1.165	no difference
Agub_g969	4.76	6.97	-0.742	no difference
Agub_g970	34.63	16.51	0.865	no difference
Agub_g971	1.03	7.45	-2.924	no difference
Agub_g972	52.12	12.29	1.906	somatic
Agub_g974	44.6	20.71	0.913	somatic
Agub_g975	23.63	10.92	0.921	somatic
Agub_g976	17.4	25.01	-0.715	no difference
Agub_g977	62.68	52.57	0.061	no difference
Agub_g979	3.58	4.92	-0.645	no difference
Agub_g980	18.4	12.05	0.417	no difference
Agub_g981	31.76	0.47	5.671	somatic (biased)
Agub_g982	8.78	7.78	-0.019	no difference
Agub_g984	36.76	37.36	-0.216	no difference
Agub_g985	16.47	64.1	-2.153	reproductive (biased)
Agub_g986	2.2	1.16	0.768	no difference
Agub_g987	4.99	2.99	0.563	no difference
Agub_g988	6.5	5.92	-0.049	no difference
Agub_g989	16.5	8.59	0.724	no difference
Agub_g990	4.36	12.01	-1.647	no difference
Agub_g991	8.76	12.64	-0.725	reproductive
Agub_g992	0.8	1.23	-0.881	low expression
Agub_g993	0.42	3.18	-3.102	no difference
Agub_g994	3.28	12.27	-2.099	reproductive
Agub_g995	49.58	32.6	0.416	no difference
Agub_g996	15.68	18.72	-0.44	no difference
Agub_g997	3.6	2.11	0.604	no difference
Agub_g998	33.57	24.87	0.253	no difference
Agub_g999	5.01	2.31	0.924	somatic
Agub_g1000	8.07	1.26	2.43	somatic
Agub_g1001	15.22	7.03	0.924	somatic
Agub_g1002	63.27	29.57	0.905	somatic
Agub_g1003	43.89	22.32	0.783	somatic
Agub_g1004	184.39	313.85	-0.961	reproductive
Agub_g1005	23.69	34.67	-0.745	reproductive
Agub_g1006	8.95	7.89	-0.014	no difference
Agub_g1007	6.54	4.46	0.364	no difference
Agub_g1009	1.39	0	0.932	low expression
Agub_g1010	9.64	6.47	0.384	no difference
Agub_g1011	9.11	10.49	-0.403	no difference
Agub_g1012	5.31	1.9	1.289	somatic
Agub_g1013	11.4	9.22	0.113	no difference
Agub_g1014	31.2	22.71	0.27	no difference
Agub_g1015	1.17	0.93	0.102	no difference
Agub_g1016	0.44	0.11	1.88	low expression
Agub_g1017	1.18	1.82	-0.825	no difference
Agub_g1018	65.75	126.82	-1.144	reproductive
Agub_g1019	12.58	4.99	1.136	somatic
Agub_g1020	194.95	419.86	-1.299	reproductive
Agub_g1022	0.48	1.58	-1.942	no difference
Agub_g1023	408.18	372.56	-0.061	no difference
Agub_g1024	67.71	38.61	0.617	no difference
Agub_g1025	18.56	36.72	-1.188	reproductive
Agub_g1027	36.64	23.39	0.444	no difference
Agub_g1028	13.07	27.39	-1.269	reproductive
Agub_g1029	54.93	32.74	0.553	no difference
Agub_g1030	14.7	3.23	2.009	somatic
Agub_g1031	3.96	6.91	-0.995	no difference
Agub_g1033	60.08	49.55	0.089	no difference
Agub_g1034	8.83	26.79	-1.803	reproductive
Agub_g1035	17.79	1.72	3.157	somatic
Agub_g1036	11.72	6.47	0.658	no difference
Agub_g1037	9.67	7.7	0.136	no difference
Agub_g1039	14.34	11.36	0.134	no difference
Agub_g1043	0.64	0	1.797	low expression
Agub_g1045	44.5	0.15	8.007	somatic (specific)
Agub_g1046	41.6	0.5	6.12	somatic (specific)
Agub_g1047	52.88	47.43	-0.038	no difference
Agub_g1048	6.32	10.59	-0.925	no difference
Agub_g1049	0	4.58	-3.071	low expression
Agub_g1050	7.39	8.6	-0.432	no difference
Agub_g1051	243.85	262.63	-0.299	reproductive
Agub_g1052	93.73	15.56	2.404	somatic (biased)
Agub_g1053	27.86	32.17	-0.403	reproductive
Agub_g1054	36.35	28.68	0.146	no difference
Agub_g1055	1.99	1.78	-0.028	no difference
Agub_g1056	2.98	1.52	0.786	no difference
Agub_g1058	11.44	1.91	2.39	somatic (biased)
Agub_g1059	487.8	279.1	0.609	somatic
Agub_g1060	22.25	35.19	-0.847	reproductive
Agub_g1061	4.31	4.86	-0.37	no difference
Agub_g1062	39.96	12.27	1.484	somatic
Agub_g1063	5.13	6.83	-0.607	no difference
Agub_g1064	32.64	13.28	1.074	no difference
Agub_g1065	21.72	18.36	0.055	no difference
Agub_g1066	248.61	112.07	0.955	somatic
Agub_g1068	9.14	5.48	0.555	no difference
Agub_g1069	9.14	8.51	-0.065	no difference
Agub_g1070	3.94	1.71	1.016	no difference
Agub_g1071	0.64	0.68	-0.298	no difference
Agub_g1072	4.38	4.74	-0.304	no difference
Agub_g1073	7.3	11.21	-0.793	no difference
Agub_g1074	7.98	6.41	0.076	no difference
Agub_g1075	4.97	11	-1.342	reproductive
Agub_g1076	17.71	15.98	-0.046	no difference
Agub_g1077	23.96	22.23	-0.077	no difference
Agub_g1078	47.52	17.37	1.251	somatic
Agub_g1079	15.96	13.08	0.126	no difference
Agub_g1080	2.95	1.14	1.101	low expression
Agub_g1081	6.89	5.36	0.213	no difference
Agub_g1082	7.8	5.11	0.431	no difference
Agub_g1083	18.51	13	0.325	no difference
Agub_g1084	45.36	27.51	0.532	no difference
Agub_g1085	1.73	1.31	0.217	no difference
Agub_g1086	830.45	2033.14	-1.486	reproductive (biased)
Agub_g1087	6.88	3.65	0.719	no difference
Agub_g1088	1546.84	774.48	0.806	somatic
Agub_g1091	27.64	12.3	0.974	somatic
Agub_g1092	52.77	48.26	-0.058	no difference
Agub_g1093	26.31	25.4	-0.14	no difference
Agub_g1094	14.36	12.73	-0.017	no difference
Agub_g1095	7.69	3.28	1.084	no difference
Agub_g1096	7.8	4.48	0.569	no difference
Agub_g1097	1.63	2.33	-0.692	low expression
Agub_g1099	24.5	25.56	-0.256	no difference
Agub_g1100	23.3	25.12	-0.308	no difference
Agub_g1102	5.49	4.49	0.085	no difference
Agub_g1103	20.09	6.83	1.357	somatic
Agub_g1105	30.18	27.95	-0.083	no difference
Agub_g1106	0.45	0.15	1.421	somatic
Agub_g1107	0.82	0.12	2.607	somatic
Agub_g1109	1.29	0.92	-0.03	low expression
Agub_g1110	0.27	0.27	-0.03	low expression
Agub_g1111	46.16	46.47	-0.197	no difference
Agub_g1112	11.69	13.27	-0.379	no difference
Agub_g1113	45.76	22.09	0.862	somatic
Agub_g1114	20.5	23.17	-0.372	no difference
Agub_g1115	5.99	4.32	0.272	no difference
Agub_g1116	0.27	1	-2.111	no difference
Agub_g1117	19.47	28.06	-0.721	reproductive
Agub_g1118	77.87	84.56	-0.31	no difference
Agub_g1119	59.94	49.75	0.078	no difference
Agub_g1122	25.43	14.78	0.579	no difference
Agub_g1123	49.6	67.64	-0.64	reproductive
Agub_g1124	26.22	14.05	0.714	somatic
Agub_g1125	4.63	4.68	-0.254	no difference
Agub_g1126	22.04	27.68	-0.532	no difference
Agub_g1127	5.27	6.21	-0.429	no difference
Agub_g1128	3.78	1.51	1.127	somatic
Agub_g1129	58.31	23.29	1.139	somatic
Agub_g1130	10.3	13.67	-0.604	reproductive
Agub_g1131	1.44	0.69	0.857	no difference
Agub_g1132	2.51	6.01	-1.519	no difference
Agub_g1133	1.16	9.52	-3.031	no difference
Agub_g1134	2.7	6.65	-1.461	no difference
Agub_g1136	2.41	5.18	-1.289	low expression
Agub_g1137	2.39	3.05	-0.579	no difference
Agub_g1138	1.12	4.72	-2.25	reproductive
Agub_g1139	2.16	1.48	0.35	no difference
Agub_g1140	2.39	2.79	-0.431	no difference
Agub_g1142	2.37	1.75	0.274	no difference
Agub_g1143	241.67	79.14	1.415	somatic (biased)
Agub_g1144	92.79	91.15	-0.169	no difference
Agub_g1146	31.51	21.66	0.35	no difference
Agub_g1147	5.29	0.88	2.371	somatic (biased)
Agub_g1148	60.33	90.69	-0.786	reproductive
Agub_g1149	13.97	2.29	2.346	no difference
Agub_g1151	14	7.62	0.741	no difference
Agub_g1152	17.37	1.65	3.172	somatic
Agub_g1153	5.54	0.58	3.039	no difference
Agub_g1155	288.56	156.88	0.687	somatic
Agub_g1156	16.35	16.32	-0.189	no difference
Agub_g1157	23.71	62.74	-1.603	reproductive
Agub_g1158	9.24	7.93	0.023	no difference
Agub_g1159	5.81	5.5	-0.119	no difference
Agub_g1160	49.45	44.56	-0.044	no difference
Agub_g1161	13.69	26.74	-1.171	reproductive
Agub_g1162	50.23	78.48	-0.838	reproductive
Agub_g1163	10.03	18.38	-1.063	reproductive
Agub_g1164	2.12	3.38	-0.859	reproductive
Agub_g1165	38.61	40.02	-0.241	no difference
Agub_g1166	6.83	21	-1.812	reproductive
Agub_g1167	24.85	104.62	-2.274	reproductive (biased)
Agub_g1168	7.97	7.44	-0.099	no difference
Agub_g1169	2147.37	2796.28	-0.573	reproductive
Agub_g1170	213.94	258.98	-0.469	reproductive
Agub_g1171	6.76	6.7	-0.18	no difference
Agub_g1172	0.9	0.75	0.039	no difference
Agub_g1173	0.94	1.44	-0.801	no difference
Agub_g1174	0.41	0.29	-0.03	low expression
Agub_g1175	2.91	2.92	-0.18	no difference
Agub_g1176	4.09	1.96	0.914	no difference
Agub_g1177	1.58	2.71	-0.992	no difference
Agub_g1178	2.67	7.15	-1.623	reproductive
Agub_g1179	2.66	2.8	-0.277	no difference
Agub_g1180	13.06	22.94	-1.011	reproductive
Agub_g1181	24.5	18.37	0.234	no difference
Agub_g1183	21.23	26.14	-0.478	no difference
Agub_g1184	61.52	21.73	1.303	somatic
Agub_g1185	30.14	52.3	-0.992	reproductive
Agub_g1186	11.09	24.65	-1.366	reproductive
Agub_g1187	8.43	36.91	-2.326	reproductive
Agub_g1189	226.35	437.79	-1.147	reproductive
Agub_g1190	122.29	119.14	-0.153	no difference
Agub_g1191	30.9	24.13	0.164	no difference
Agub_g1192	300.93	152.37	0.793	somatic
Agub_g1193	47.38	38.37	0.111	no difference
Agub_g1194	23.06	21.07	-0.059	no difference
Agub_g1195	42.18	119.15	-1.689	reproductive (biased)
Agub_g1196	6.57	5.4	0.101	no difference
Agub_g1197	18.96	28.17	-0.767	reproductive
Agub_g1198	16.59	1.39	3.341	somatic
Agub_g1199	59.91	64.87	-0.307	reproductive
Agub_g1200	1.84	4.53	-1.471	no difference
Agub_g1202	5.7	1.71	1.55	no difference
Agub_g1203	3.19	1.92	0.548	no difference
Agub_g1204	2.1	2.1	-0.179	no difference
Agub_g1205	3.15	1.8	0.597	no difference
Agub_g1206	2.98	1.02	1.395	no difference
Agub_g1207	17.84	12.71	0.298	no difference
Agub_g1208	3.63	4.63	-0.554	no difference
Agub_g1209	33.58	30.38	-0.047	no difference
Agub_g1210	7.83	6.79	-0.001	no difference
Agub_g1211	38.97	30.25	0.171	no difference
Agub_g1212	53.65	19.3	1.28	somatic
Agub_g1213	0	0.93	-1.86	low expression
Agub_g1214	3.62	8.77	-1.469	reproductive
Agub_g1215	0.3	0.31	-0.271	low expression
Agub_g1217	0	0.07	-0.992	low expression
Agub_g1218	20.24	3.82	2.216	somatic
Agub_g1219	0.04	0.05	-0.734	low expression
Agub_g1220	2.81	1.86	0.412	no difference
Agub_g1221	3.55	7.77	-1.351	no difference
Agub_g1222	34.4	54.85	-0.862	no difference
Agub_g1224	14.89	6.49	0.995	no difference
Agub_g1225	11.87	9.48	0.129	no difference
Agub_g1226	12.5	10.45	0.074	no difference
Agub_g1228	32.19	20.38	0.475	somatic
Agub_g1229	19.89	14.36	0.278	no difference
Agub_g1230	4.93	3.51	0.29	no difference
Agub_g1231	41.37	56.86	-0.652	reproductive
Agub_g1232	10.45	2.26	2.014	somatic (biased)
Agub_g1233	30.65	45.27	-0.755	reproductive
Agub_g1234	27.65	15.62	0.632	somatic
Agub_g1235	10.44	7.28	0.329	no difference
Agub_g1236	21.58	7.66	1.299	no difference
Agub_g1237	8.92	5.33	0.594	no difference
Agub_g1238	2.96	3.14	-0.278	no difference
Agub_g1239	9.91	1.07	3.007	no difference
Agub_g1240	33.42	21.73	0.428	somatic
Agub_g1241	247.35	123.52	0.809	somatic
Agub_g1242	10.8	10.99	-0.207	no difference
Agub_g1243	7.23	10.71	-0.776	no difference
Agub_g1244	35.25	27.83	0.144	no difference
Agub_g1245	12.85	12.34	-0.142	no difference
Agub_g1247	1.33	0.87	0.395	no difference
Agub_g1249	20.47	13.32	0.406	no difference
Agub_g1250	37.94	18.18	0.838	no difference
Agub_g1252	21.68	21.17	-0.157	no difference
Agub_g1253	14.01	20.96	-0.757	no difference
Agub_g1254	11.54	20.68	-1.023	no difference
Agub_g1255	6.35	17.29	-1.623	no difference
Agub_g1256	8.21	24.31	-1.755	reproductive
Agub_g1257	3.86	5.46	-0.697	no difference
Agub_g1258	6.27	6.74	-0.287	no difference
Agub_g1259	42.89	44.87	-0.257	no difference
Agub_g1260	44.97	129.86	-1.73	reproductive
Agub_g1261	27.59	19.78	0.29	no difference
Agub_g1262	8.98	7.61	0.054	no difference
Agub_g1263	5.65	6.15	-0.319	no difference
Agub_g1265	5.44	14.23	-1.575	reproductive
Agub_g1266	0	1.52	-2.457	low expression
Agub_g1267	1.37	1.73	-0.543	no difference
Agub_g1270	1617.58	2823.74	-0.997	reproductive
Agub_g1271	27.06	48.25	-1.032	reproductive
Agub_g1272	130.78	210.41	-0.88	reproductive
Agub_g1273	1214.08	1757.81	-0.726	reproductive
Agub_g1274	56.35	83.81	-0.767	reproductive
Agub_g1275	194.22	288.83	-0.768	reproductive
Agub_g1276	53.53	29.02	0.691	somatic
Agub_g1277	3.96	4.16	-0.269	no difference
Agub_g1278	10.24	33.72	-1.918	reproductive (biased)
Agub_g1279	200.7	385.91	-1.137	reproductive
Agub_g1280	118.21	264.59	-1.357	reproductive
Agub_g1281	32.17	36.79	-0.387	reproductive
Agub_g1282	435.48	243.32	0.647	somatic
Agub_g1283	134.28	297.8	-1.345	reproductive
Agub_g1284	5.14	16.05	-1.833	reproductive
Agub_g1285	8.54	13.09	-0.808	no difference
Agub_g1286	8.27	14.06	-0.952	no difference
Agub_g1287	23.54	9.46	1.129	somatic
Agub_g1288	2.08	1.01	0.744	low expression
Agub_g1289	0	1.12	-0.992	low expression
Agub_g1290	3.18	1.22	0.859	low expression
Agub_g1292	0	1.07	-1.666	low expression
Agub_g1294	3.15	0	3.161	low expression
Agub_g1295	16.41	4.14	1.805	somatic
Agub_g1297	11.4	10.11	-0.023	no difference
Agub_g1298	11.81	9.4	0.129	no difference
Agub_g1299	0.42	0.34	-0.03	low expression
Agub_g1301	136.21	180.11	-0.593	reproductive
Agub_g1302	77.77	41.9	0.701	somatic
Agub_g1303	8.9	4.55	0.797	no difference
Agub_g1304	15.07	10.32	0.355	no difference
Agub_g1305	3.35	14.1	-2.242	reproductive
Agub_g1306	10.32	7.62	0.241	no difference
Agub_g1307	7.33	5.92	0.119	no difference
Agub_g1308	8.01	2.98	1.209	no difference
Agub_g1309	9.88	9.72	-0.176	no difference
Agub_g1310	4.55	0.45	3.17	somatic
Agub_g1312	15.93	74.39	-2.421	reproductive (biased)
Agub_g1314	5.21	3.03	0.569	no difference
Agub_g1315	19.05	49.58	-1.57	reproductive
Agub_g1318	223.42	213.23	-0.124	no difference
Agub_g1319	31.47	16.67	0.733	no difference
Agub_g1320	88.87	63.84	0.291	no difference
Agub_g1321	301.59	155.75	0.765	somatic
Agub_g1322	5.11	16.18	-1.869	reproductive
Agub_g1323	14.03	14.93	-0.284	no difference
Agub_g1324	25.66	38	-0.762	reproductive
Agub_g1325	5.25	2.82	0.7	no difference
Agub_g1327	35.75	24.93	0.326	no difference
Agub_g1328	52.44	108.62	-1.244	reproductive
Agub_g1329	18.51	6.12	1.404	somatic
Agub_g1330	35.44	29.04	0.094	no difference
Agub_g1331	91.78	162.52	-1.016	reproductive
Agub_g1332	49.46	90.43	-1.047	reproductive
Agub_g1334	3.82	4.88	-0.564	no difference
Agub_g1335	12.92	9.18	0.299	no difference
Agub_g1336	30.67	87.97	-1.711	reproductive (biased)
Agub_g1337	28.42	10	1.315	somatic
Agub_g1338	9.77	8.86	-0.053	no difference
Agub_g1339	1.63	2.5	-0.733	low expression
Agub_g1341	2.81	12.84	-2.403	reproductive
Agub_g1342	39.07	20.71	0.722	somatic
Agub_g1343	11.61	4.16	1.31	no difference
Agub_g1344	1.25	2.85	-1.373	no difference
Agub_g1345	26.14	24.56	-0.104	no difference
Agub_g1346	45.95	209.67	-2.389	reproductive (biased)
Agub_g1347	36.32	73.26	-1.204	reproductive
Agub_g1348	178.61	81.4	0.937	somatic
Agub_g1349	6.19	6.18	-0.188	no difference
Agub_g1350	68.18	10.46	2.534	somatic (biased)
Agub_g1351	11.3	13.56	-0.47	no difference
Agub_g1352	66.93	47.48	0.306	no difference
Agub_g1353	111.2	188.52	-0.959	reproductive
Agub_g1354	4.12	5.15	-0.533	no difference
Agub_g1355	11.31	10.28	-0.042	no difference
Agub_g1356	24.17	6.47	1.703	somatic (biased)
Agub_g1357	22.92	45.46	-1.182	reproductive
Agub_g1358	19.92	38.97	-1.158	reproductive
Agub_g1359	18.86	15.85	0.059	no difference
Agub_g1360	5.86	3.42	0.594	no difference
Agub_g1362	15.38	16.82	-0.315	no difference
Agub_g1363	33.11	14.01	1.049	somatic
Agub_g1364	32.87	38.75	-0.429	reproductive
Agub_g1365	50.42	26.01	0.764	somatic
Agub_g1367	215.91	198.81	-0.073	no difference
Agub_g1368	57.04	30.58	0.704	somatic
Agub_g1369	34.49	81.75	-1.441	reproductive
Agub_g1370	2.1	0.82	1.157	no difference
Agub_g1371	309	249.5	0.115	no difference
Agub_g1372	12.56	32.55	-1.561	reproductive
Agub_g1373	6.08	6.34	-0.247	no difference
Agub_g1374	9.22	5.83	0.469	no difference
Agub_g1375	0	1.6	-1.826	low expression
Agub_g1377	15.71	10.9	0.345	no difference
Agub_g1378	40.98	26.28	0.449	no difference
Agub_g1379	12.8	12.03	-0.104	no difference
Agub_g1380	16.03	25.94	-0.882	no difference
Agub_g1382	9.94	8.9	-0.03	no difference
Agub_g1383	46.27	59.29	-0.549	no difference
Agub_g1384	1.92	0.82	1.011	low expression
Agub_g1385	1.1	0	1.797	low expression
Agub_g1386	5.3	3.69	0.334	no difference
Agub_g1387	40.4	23.14	0.614	somatic
Agub_g1388	21.76	21.41	-0.167	no difference
Agub_g1389	2.85	2.6	-0.052	no difference
Agub_g1390	63.5	100.7	-0.861	reproductive
Agub_g1391	4.3	2.68	0.478	no difference
Agub_g1392	5.37	5.87	-0.322	no difference
Agub_g1393	8.03	7.24	-0.043	no difference
Agub_g1394	14.17	14.25	-0.17	no difference
Agub_g1395	23.99	11.52	0.868	no difference
Agub_g1396	12.74	3.53	1.68	somatic
Agub_g1398	171.84	42.83	1.829	somatic (biased)
Agub_g1399	4.13	0.63	2.592	somatic
Agub_g1400	6.52	4.52	0.334	no difference
Agub_g1401	3.36	5.6	-0.919	no difference
Agub_g1402	126.42	188.05	-0.761	reproductive
Agub_g1406	13.86	6.01	1.024	no difference
Agub_g1407	7.86	19.79	-1.474	no difference
Agub_g1409	34.4	29	0.055	no difference
Agub_g1410	24.65	19.74	0.133	no difference
Agub_g1411	20.76	11.39	0.657	no difference
Agub_g1412	6.69	12.54	-1.13	no difference
Agub_g1413	16.95	19.95	-0.44	no difference
Agub_g1414	5.47	12.63	-1.41	reproductive
Agub_g1415	52.94	87.48	-0.92	reproductive
Agub_g1416	25.15	32.3	-0.553	no difference
Agub_g1417	6.04	2.95	0.852	no difference
Agub_g1418	3.71	4.04	-0.335	no difference
Agub_g1419	3.86	6.16	-0.84	no difference
Agub_g1421	2.89	4.23	-0.749	no difference
Agub_g1422	14.83	20.36	-0.647	no difference
Agub_g1424	15.53	16	-0.237	no difference
Agub_g1425	3.68	4.37	-0.499	no difference
Agub_g1426	2.82	2.07	0.248	no difference
Agub_g1427	108.27	54.3	0.805	somatic
Agub_g1428	14.89	12.42	0.069	no difference
Agub_g1429	32.97	41.79	-0.536	no difference
Agub_g1430	4.09	1.9	0.919	no difference
Agub_g1432	8.18	1.72	2.041	somatic (biased)
Agub_g1433	20.29	5.84	1.6	somatic
Agub_g1434	17.22	2.49	2.589	somatic (biased)
Agub_g1435	37.62	12.22	1.437	somatic
Agub_g1438	29.94	83.86	-1.682	reproductive (biased)
Agub_g1439	145.12	71.94	0.815	somatic
Agub_g1440	29.66	0	5.267	somatic (biased)
Agub_g1442	0.8	0.31	1.197	no difference
Agub_g1443	1.87	0.89	0.859	low expression
Agub_g1444	8.23	1.71	2.116	somatic
Agub_g1445	4.59	12.13	-1.595	reproductive
Agub_g1446	0.65	0.34	0.817	low expression
Agub_g1447	22.96	29.48	-0.552	reproductive
Agub_g1448	26.11	25.67	-0.167	no difference
Agub_g1449	22.11	10.33	0.905	no difference
Agub_g1450	36.86	25.32	0.348	no difference
Agub_g1451	54.14	60.34	-0.347	no difference
Agub_g1453	0.82	0	1.855	low expression
Agub_g1457	1.42	0	1.82	low expression
Agub_g1459	12.91	7.9	0.505	no difference
Agub_g1460	37.93	22.56	0.548	no difference
Agub_g1461	26.02	30.67	-0.434	no difference
Agub_g1463	4.34	9.57	-1.334	no difference
Agub_g1464	2.79	1.81	0.418	no difference
Agub_g1465	10.88	28.55	-1.584	reproductive
Agub_g1466	13.72	31.67	-1.404	reproductive
Agub_g1467	216.07	86.1	1.131	somatic
Agub_g1468	29.26	21.66	0.248	no difference
Agub_g1469	5.98	6.23	-0.258	no difference
Agub_g1470	6.1	8.64	-0.701	no difference
Agub_g1471	9.28	10.14	-0.317	no difference
Agub_g1472	19.23	19.93	-0.237	no difference
Agub_g1473	5.41	6.48	-0.44	no difference
Agub_g1474	13.47	4.21	1.491	somatic
Agub_g1475	7.86	10.27	-0.591	no difference
Agub_g1476	63.94	58.53	-0.067	no difference
Agub_g1478	33.53	39.16	-0.426	no difference
Agub_g1479	2.68	6.97	-1.582	no difference
Agub_g1480	15.41	21.39	-0.672	no difference
Agub_g1481	8.82	8.69	-0.184	no difference
Agub_g1482	36.24	11.54	1.468	somatic
Agub_g1483	0.3	1.77	-2.558	no difference
Agub_g1484	4.05	4.52	-0.345	no difference
Agub_g1490	6.36	1.64	1.778	no difference
Agub_g1491	2.97	2.73	-0.058	no difference
Agub_g1492	21.95	28.41	-0.574	no difference
Agub_g1494	3.75	3.52	-0.101	no difference
Agub_g1495	0.4	3.88	-3.294	no difference
Agub_g1496	2.61	4.58	-1.046	no difference
Agub_g1497	22.78	13.59	0.552	somatic
Agub_g1499	5.89	3.32	0.629	no difference
Agub_g1500	13.88	5.26	1.212	somatic
Agub_g1501	169.68	109.78	0.438	somatic
Agub_g1502	32.4	55.31	-0.967	reproductive
Agub_g1503	4.68	6.65	-0.73	no difference
Agub_g1504	31.29	22.59	0.281	no difference
Agub_g1505	73.73	25.48	1.354	somatic
Agub_g1506	134.57	385.85	-1.718	reproductive (biased)
Agub_g1507	12.56	7.21	0.602	somatic
Agub_g1508	24.47	100.91	-2.24	reproductive (biased)
Agub_g1509	15.66	2.53	2.441	somatic (biased)
Agub_g1510	26.49	3.72	2.667	somatic (biased)
Agub_g1511	12.91	3.08	1.858	no difference
Agub_g1512	11.97	14.42	-0.462	no difference
Agub_g1514	4.68	1.32	1.599	somatic
Agub_g1515	25.16	21.7	0.023	no difference
Agub_g1516	10.03	7.37	0.248	no difference
Agub_g1517	29.68	50.02	-0.949	reproductive
Agub_g1518	10.11	9.81	-0.149	no difference
Agub_g1520	90.92	39.04	1.033	somatic
Agub_g1521	34.59	11.93	1.341	somatic
Agub_g1522	57.54	22.67	1.145	somatic
Agub_g1523	940.64	873.06	-0.085	no difference
Agub_g1524	17.07	32.26	-1.118	reproductive
Agub_g1525	100.49	110.81	-0.333	no difference
Agub_g1526	17.45	4.54	1.715	somatic
Agub_g1527	18.92	26.8	-0.7	no difference
Agub_g1528	207.44	429.21	-1.242	reproductive
Agub_g1529	16.39	12.83	0.143	no difference
Agub_g1531	2.62	8.94	-1.954	no difference
Agub_g1532	4.2	3.17	0.169	no difference
Agub_g1533	93.05	105.26	-0.373	no difference
Agub_g1534	55.58	57.42	-0.235	no difference
Agub_g1535	9.81	7.05	0.294	no difference
Agub_g1536	21.6	19.87	-0.075	no difference
Agub_g1537	31.95	19.44	0.538	no difference
Agub_g1538	334.68	441.08	-0.591	reproductive
Agub_g1539	63.82	56.71	-0.025	no difference
Agub_g1540	0	1.29	-1.666	low expression
Agub_g1541	0	1.58	-2.769	low expression
Agub_g1542	115.36	70.63	0.519	somatic
Agub_g1543	88.3	99.37	-0.366	no difference
Agub_g1545	7.31	4.4	0.54	no difference
Agub_g1546	15.73	13.83	-0.003	no difference
Agub_g1548	30.1	25.37	0.05	no difference
Agub_g1549	12.37	14.16	-0.385	no difference
Agub_g1550	70.27	28.97	1.083	somatic
Agub_g1551	2.08	0.7	1.333	low expression
Agub_g1553	1.32	0.38	1.571	no difference
Agub_g1554	0.41	0.74	-1.017	low expression
Agub_g1556	6.98	5.39	0.151	no difference
Agub_g1557	3.72	1.81	0.744	low expression
Agub_g1558	9.27	30.99	-1.945	reproductive (biased)
Agub_g1559	8.8	4.54	0.756	somatic
Agub_g1560	4.13	1.57	1.188	no difference
Agub_g1561	133.92	44.27	1.409	somatic
Agub_g1562	10.19	10.55	-0.24	no difference
Agub_g1563	3.31	3.68	-0.352	no difference
Agub_g1564	0	2.36	-1.826	low expression
Agub_g1565	1.76	3.47	-1.214	low expression
Agub_g1567	3.17	6.24	-1.19	no difference
Agub_g1568	3.01	4.43	-0.766	no difference
Agub_g1569	2.85	2.68	-0.124	no difference
Agub_g1571	227.47	179.65	0.149	no difference
Agub_g1572	74.58	66.68	-0.021	no difference
Agub_g1573	15.87	10.48	0.401	no difference
Agub_g1574	11.36	15.83	-0.675	no difference
Agub_g1575	20.02	23.07	-0.406	no difference
Agub_g1576	116.91	104.94	-0.032	no difference
Agub_g1577	22.51	14.43	0.436	no difference
Agub_g1578	4.19	3.34	0.135	no difference
Agub_g1579	23.51	40.78	-0.988	reproductive
Agub_g1580	51.59	227.41	-2.334	reproductive (biased)
Agub_g1581	8.99	8.77	-0.154	no difference
Agub_g1582	33.51	58.09	-0.992	reproductive
Agub_g1583	0.58	0	4.003	no difference
Agub_g1584	0.86	0	4.14	somatic
Agub_g1585	2.91	0	3.809	no difference
Agub_g1586	102.57	202.6	-1.174	reproductive
Agub_g1587	11.17	23.28	-1.253	reproductive
Agub_g1588	13.86	25.19	-1.046	no difference
Agub_g1590	4.98	5.54	-0.352	no difference
Agub_g1592	151.27	149.14	-0.172	no difference
Agub_g1595	23.63	41.92	-1.027	reproductive
Agub_g1596	9.67	25.72	-1.602	reproductive (biased)
Agub_g1597	84.01	82.44	-0.161	no difference
Agub_g1598	119.58	100.33	0.064	no difference
Agub_g1599	80.28	205.16	-1.548	reproductive
Agub_g1600	82.49	64.26	0.17	no difference
Agub_g1601	1.47	2.82	-1.088	no difference
Agub_g1602	12.29	15.27	-0.486	no difference
Agub_g1606	13.88	1.53	3.039	no difference
Agub_g1607	1.01	1.61	-0.732	low expression
Agub_g1608	13.67	1.54	2.913	no difference
Agub_g1609	117.09	198.48	-0.955	reproductive
Agub_g1611	2.36	1.54	0.469	low expression
Agub_g1612	0.97	0	0.932	low expression
Agub_g1613	1.65	1.66	-0.03	low expression
Agub_g1614	1.37	2.57	-1.099	no difference
Agub_g1615	1.58	1.38	-0.008	no difference
Agub_g1616	1.31	1.08	0.053	no difference
Agub_g1617	1.03	2.14	-1.28	no difference
Agub_g1618	1.22	5.3	-2.34	no difference
Agub_g1619	7.88	11.16	-0.691	no difference
Agub_g1620	5.98	7.43	-0.513	no difference
Agub_g1621	8.16	6.45	0.147	no difference
Agub_g1622	13.24	17.82	-0.619	reproductive
Agub_g1623	509.08	1667.13	-1.908	reproductive (biased)
Agub_g1624	2.21	5.06	-1.403	no difference
Agub_g1625	27.68	34.4	-0.508	no difference
Agub_g1626	64.92	41.94	0.437	no difference
Agub_g1627	10.72	16.68	-0.84	no difference
Agub_g1628	35.44	28.21	0.133	no difference
Agub_g1629	100.17	26.31	1.734	somatic (biased)
Agub_g1630	7.95	15.71	-1.168	reproductive
Agub_g1631	2.42	6	-1.511	no difference
Agub_g1632	9.68	25.88	-1.612	reproductive
Agub_g1633	7.57	38.31	-2.535	reproductive (biased)
Agub_g1634	6.32	11.18	-1.008	no difference
Agub_g1636	9.01	13.91	-0.8	no difference
Agub_g1637	21.52	25.15	-0.421	no difference
Agub_g1638	1113.7	777.19	0.327	somatic
Agub_g1639	40.91	74.84	-1.067	reproductive
Agub_g1640	63.33	279.78	-2.342	reproductive (biased)
Agub_g1641	146.13	86.69	0.565	somatic
Agub_g1642	3.46	5.77	-0.938	no difference
Agub_g1643	77.18	36.37	0.892	somatic
Agub_g1644	76.77	48.58	0.459	no difference
Agub_g1645	33.71	33.25	-0.187	no difference
Agub_g1646	91.34	110.95	-0.473	reproductive
Agub_g1647	265.29	142.21	0.704	somatic
Agub_g1648	15.92	4.04	1.793	somatic
Agub_g1649	42.06	64.82	-0.822	reproductive
Agub_g1650	25.23	77.4	-1.809	reproductive
Agub_g1651	68.04	202.68	-1.772	reproductive (biased)
Agub_g1652	40.28	19.26	0.877	somatic
Agub_g1653	12.57	21.67	-0.983	reproductive
Agub_g1654	1.61	2.8	-0.994	no difference
Agub_g1655	3.97	1.66	1.042	no difference
Agub_g1656	4.31	0.59	2.651	no difference
Agub_g1657	3.79	1.55	1.099	no difference
Agub_g1658	14.76	11.89	0.127	no difference
Agub_g1659	1.12	3.2	-1.724	no difference
Agub_g1660	4.32	10.76	-1.513	no difference
Agub_g1661	10.16	14.78	-0.73	no difference
Agub_g1662	50.39	157.49	-1.84	reproductive (biased)
Agub_g1663	7.98	7.41	-0.1	no difference
Agub_g1664	4.86	6.33	-0.555	no difference
Agub_g1666	5.75	5.95	-0.238	no difference
Agub_g1667	11.03	3.77	1.311	no difference
Agub_g1668	9.08	2.34	1.739	no difference
Agub_g1670	4.51	2.27	0.804	no difference
Agub_g1672	17.94	33.59	-1.11	no difference
Agub_g1673	37.07	49.63	-0.618	reproductive
Agub_g1674	10.21	12.76	-0.509	no difference
Agub_g1675	142.53	96.94	0.365	no difference
Agub_g1676	12.08	12.1	-0.19	no difference
Agub_g1677	24.96	31.61	-0.536	reproductive
Agub_g1678	2.17	4.2	-1.136	no difference
Agub_g1679	35.22	34.91	-0.175	no difference
Agub_g1680	17.2	14.3	0.074	no difference
Agub_g1682	1.34	0	1.855	low expression
Agub_g1684	30.5	40.33	-0.614	no difference
Agub_g1685	4.64	3.91	0.03	no difference
Agub_g1686	6.15	29.84	-2.452	reproductive
Agub_g1687	14.24	38.38	-1.626	reproductive
Agub_g1688	11.05	10.85	-0.186	no difference
Agub_g1689	50.3	23.51	0.916	somatic
Agub_g1690	16.16	54.26	-1.942	reproductive
Agub_g1691	20.6	35.46	-0.98	reproductive
Agub_g1692	13.73	8.72	0.456	no difference
Agub_g1693	36.81	96.89	-1.597	reproductive
Agub_g1694	4.45	9.31	-1.256	no difference
Agub_g1695	7.42	4.14	0.644	no difference
Agub_g1696	3.1	1.11	1.296	low expression
Agub_g1698	169.85	219.06	-0.558	reproductive
Agub_g1699	11.92	31.46	-1.574	reproductive
Agub_g1700	13.36	15.78	-0.443	no difference
Agub_g1701	20.85	47.24	-1.399	no difference
Agub_g1702	19.4	45.92	-1.443	reproductive
Agub_g1703	54.61	86.23	-0.856	reproductive
Agub_g1704	4.68	5.73	-0.456	no difference
Agub_g1705	2.46	2.84	-0.473	low expression
Agub_g1706	2.65	7.04	-1.65	no difference
Agub_g1707	38.91	32.79	0.057	no difference
Agub_g1708	11.13	1.51	2.678	somatic
Agub_g1709	8.89	6.5	0.267	no difference
Agub_g1710	2.97	1.59	0.703	no difference
Agub_g1711	9.16	8.83	-0.109	no difference
Agub_g1712	18.75	20.71	-0.333	no difference
Agub_g1713	2.11	9.2	-2.294	no difference
Agub_g1714	1.6	3.97	-1.515	no difference
Agub_g1715	8.42	4.79	0.661	no difference
Agub_g1716	0	3.31	-4.279	reproductive
Agub_g1717	0.75	3.48	-2.229	low expression
Agub_g1718	2.28	2.05	-0.032	no difference
Agub_g1719	118.16	10.56	3.323	somatic (biased)
Agub_g1720	73.39	2.89	4.517	somatic (biased)
Agub_g1721	161.07	334.66	-1.251	reproductive
Agub_g1722	36.42	150.84	-2.247	reproductive (biased)
Agub_g1723	140.79	132.9	-0.112	no difference
Agub_g1724	95.89	134.62	-0.684	reproductive
Agub_g1725	7.6	6.24	0.05	no difference
Agub_g1726	3	3.67	-0.467	low expression
Agub_g1727	2.76	1.57	0.641	no difference
Agub_g1728	6.01	0	3.129	low expression
Agub_g1730	12.85	14.2	-0.335	no difference
Agub_g1731	16.35	10.16	0.493	no difference
Agub_g1732	7.86	6.47	0.084	no difference
Agub_g1733	6.65	3.55	0.707	somatic
Agub_g1737	36.98	49.6	-0.609	no difference
Agub_g1738	7.2	2.26	1.476	somatic
Agub_g1739	35.02	13.91	1.145	somatic
Agub_g1740	8.64	17.52	-1.207	reproductive
Agub_g1741	3.43	5.24	-0.807	reproductive
Agub_g1742	2606.06	2521.24	-0.146	no difference
Agub_g1743	242.32	239.09	-0.172	no difference
Agub_g1744	304.79	475.83	-0.837	reproductive
Agub_g1746	11.74	20.08	-0.961	reproductive
Agub_g1747	461.25	248.1	0.702	somatic
Agub_g1748	18.99	19.93	-0.272	no difference
Agub_g1749	102.2	155.58	-0.798	reproductive
Agub_g1750	80.48	48.96	0.524	somatic
Agub_g1751	38.32	105.51	-1.662	reproductive (biased)
Agub_g1752	9.43	7.58	0.117	no difference
Agub_g1753	3.98	7.46	-1.08	no difference
Agub_g1754	5.44	1.55	1.592	somatic
Agub_g1755	28.09	10.76	1.198	somatic
Agub_g1756	40.35	17.28	1.033	somatic
Agub_g1757	11.63	14.61	-0.522	no difference
Agub_g1760	38.99	27.52	0.318	no difference
Agub_g1761	59.16	44.71	0.207	no difference
Agub_g1762	189.16	125.42	0.394	no difference
Agub_g1763	12.6	0.78	3.918	somatic
Agub_g1764	25.61	26.06	-0.21	no difference
Agub_g1765	136.98	185.42	-0.631	reproductive
Agub_g1766	0.74	2.89	-2.17	no difference
Agub_g1768	7.25	5.65	0.167	no difference
Agub_g1770	9.06	32.09	-2.01	reproductive
Agub_g1773	44.24	39.78	-0.04	no difference
Agub_g1774	11.55	16.42	-0.707	no difference
Agub_g1775	2.67	0.45	2.41	somatic
Agub_g1776	58.4	60.72	-0.242	no difference
Agub_g1777	9.94	9.32	-0.087	no difference
Agub_g1778	37.07	36.09	-0.158	no difference
Agub_g1779	35.48	35.91	-0.208	no difference
Agub_g1780	13.1	13.35	-0.22	no difference
Agub_g1781	2.28	5.89	-1.56	reproductive
Agub_g1782	4.84	5.09	-0.266	no difference
Agub_g1783	1.43	1.56	-0.341	no difference
Agub_g1784	22.25	2.36	3.09	somatic (biased)
Agub_g1786	5.14	4.8	-0.086	no difference
Agub_g1787	41.49	19.42	0.892	somatic
Agub_g1788	26.41	45.51	-0.988	reproductive
Agub_g1789	16.46	44.27	-1.624	reproductive
Agub_g1790	20.68	34.38	-0.924	reproductive
Agub_g1791	5.64	0.88	2.472	somatic (biased)
Agub_g1793	17.77	44.61	-1.527	reproductive
Agub_g1794	14.15	46.5	-1.916	reproductive (biased)
Agub_g1795	5.23	8.2	-0.849	no difference
Agub_g1796	2.88	5.7	-1.161	no difference
Agub_g1797	0.98	4.85	-2.303	low expression
Agub_g1798	1.22	3.74	-1.796	no difference
Agub_g1799	10.34	6.47	0.489	no difference
Agub_g1800	16.24	1.54	3.192	somatic (biased)
Agub_g1801	24.09	20.43	0.048	no difference
Agub_g1802	20.69	32.53	-0.838	reproductive
Agub_g1803	17.88	15.34	0.028	no difference
Agub_g1804	14.49	18.45	-0.534	no difference
Agub_g1806	14.96	36.6	-1.474	reproductive
Agub_g1809	384.15	532.84	-0.666	reproductive
Agub_g1810	13.45	27.4	-1.215	reproductive
Agub_g1811	289.82	1.5	7.41	somatic (specific)
Agub_g1812	0.5	0.29	0.583	low expression
Agub_g1813	4.53	1	2.014	somatic (biased)
Agub_g1814	41.35	37.32	-0.052	no difference
Agub_g1815	1.44	0.96	0.446	low expression
Agub_g1816	1.17	2.95	-1.501	no difference
Agub_g1817	37.15	42.81	-0.397	reproductive
Agub_g1818	13.94	26.86	-1.137	reproductive
Agub_g1819	3.62	1.77	0.851	no difference
Agub_g1820	2.52	3.35	-0.6	no difference
Agub_g1821	9.16	8.1	-0.01	no difference
Agub_g1822	123.76	40.71	1.417	somatic
Agub_g1823	81.97	92.62	-0.366	reproductive
Agub_g1825	4.39	1.19	1.707	no difference
Agub_g1826	9.12	2.05	1.969	no difference
Agub_g1827	5	4.83	-0.165	no difference
Agub_g1829	41.31	38.7	-0.094	no difference
Agub_g1830	65.73	55.12	0.062	no difference
Agub_g1831	24.95	20.29	0.106	no difference
Agub_g1832	0.86	4.77	-2.662	no difference
Agub_g1833	10.94	15.99	-0.736	no difference
Agub_g1834	23.59	74.5	-1.855	reproductive (biased)
Agub_g1835	16.41	10.16	0.502	no difference
Agub_g1836	7.91	0.63	3.473	somatic
Agub_g1837	9.22	4.56	0.844	no difference
Agub_g1838	9.29	14.36	-0.847	no difference
Agub_g1839	36.37	25.8	0.302	no difference
Agub_g1841	0.94	2.9	-1.828	no difference
Agub_g1842	1.81	1.62	-0.033	no difference
Agub_g1843	920.49	584.68	0.462	somatic
Agub_g1844	14.3	22.18	-0.821	reproductive
Agub_g1845	25.2	19.37	0.183	no difference
Agub_g1846	15.54	8.38	0.7	no difference
Agub_g1847	9.65	4.86	0.793	no difference
Agub_g1851	8.35	5.56	0.396	no difference
Agub_g1852	9.02	6.92	0.172	no difference
Agub_g1853	18.54	17.34	-0.08	no difference
Agub_g1854	69.27	173.08	-1.514	reproductive
Agub_g1855	18.11	10.3	0.624	no difference
Agub_g1856	5.12	6.49	-0.536	no difference
Agub_g1858	0.95	0.8	0.022	low expression
Agub_g1859	0.25	0	0.932	low expression
Agub_g1860	13.44	46.84	-1.991	reproductive (biased)
Agub_g1861	16.74	26.07	-0.84	no difference
Agub_g1862	39.17	22.38	0.628	somatic
Agub_g1863	24.36	17.46	0.283	no difference
Agub_g1864	1801.25	2444.41	-0.633	reproductive
Agub_g1865	10.96	24.05	-1.344	no difference
Agub_g1866	1.91	20.37	-3.582	reproductive
Agub_g1867	31.23	33.49	-0.291	no difference
Agub_g1868	23.63	14.95	0.47	no difference
Agub_g1869	22.4	10.7	0.885	no difference
Agub_g1870	29.46	12.46	1.059	no difference
Agub_g1871	18.19	18.84	-0.235	no difference
Agub_g1872	26.79	13.91	0.748	no difference
Agub_g1873	19.53	14.33	0.254	no difference
Agub_g1874	40.86	134.08	-1.908	reproductive (biased)
Agub_g1875	27.63	17.74	0.448	somatic
Agub_g1876	6.68	4.23	0.467	no difference
Agub_g1877	24.59	53.61	-1.325	reproductive
Agub_g1878	349.83	697.54	-1.192	reproductive
Agub_g1879	82.24	111.23	-0.631	reproductive
Agub_g1881	13.15	7.31	0.648	no difference
Agub_g1882	23.66	31.98	-0.639	no difference
Agub_g1884	0	1.21	-0.992	low expression
Agub_g1886	14.21	5.42	1.181	somatic
Agub_g1888	7.33	4.98	0.393	no difference
Agub_g1889	6.65	8.12	-0.516	no difference
Agub_g1890	4.66	3.77	0.14	no difference
Agub_g1891	90.29	88.89	-0.171	no difference
Agub_g1892	8.12	1.22	2.53	somatic
Agub_g1893	443.38	132.59	1.548	somatic (biased)
Agub_g1894	0.32	0	0.932	low expression
Agub_g1895	7.18	1.02	2.575	somatic (biased)
Agub_g1896	36.69	14.09	1.181	somatic
Agub_g1897	9.11	12.03	-0.592	reproductive
Agub_g1898	83.99	51.9	0.51	no difference
Agub_g1899	8.72	0.32	4.605	somatic (biased)
Agub_g1900	8.35	2.06	1.803	somatic
Agub_g1901	24.55	18.97	0.179	no difference
Agub_g1902	21.04	11.62	0.681	no difference
Agub_g1903	50.92	23.37	0.92	somatic
Agub_g1904	43.16	29.25	0.367	no difference
Agub_g1905	27.66	25.14	-0.059	no difference
Agub_g1906	23.7	31.49	-0.612	no difference
Agub_g1907	294.89	148.55	0.794	no difference
Agub_g1908	13.52	35.92	-1.601	reproductive
Agub_g1909	0.56	0.49	0.002	no difference
Agub_g1910	33.06	4.82	2.596	somatic (biased)
Agub_g1911	24.09	7.84	1.418	somatic
Agub_g1912	516.66	193.06	1.227	somatic
Agub_g1913	45.34	39.93	-0.01	no difference
Agub_g1914	0.37	0	0.932	low expression
Agub_g1915	19.38	44.92	-1.406	reproductive
Agub_g1916	3.3	0.96	1.623	no difference
Agub_g1917	2.44	2.13	-0.002	low expression
Agub_g1919	9.49	5.97	0.484	no difference
Agub_g1920	38.11	32.02	0.06	no difference
Agub_g1921	2.04	9.18	-2.333	no difference
Agub_g1922	3.51	4.6	-0.586	no difference
Agub_g1923	8.53	11.99	-0.74	no difference
Agub_g1924	1.58	5.48	-1.995	no difference
Agub_g1925	3.44	6.75	-1.151	no difference
Agub_g1927	1.49	7.99	-2.684	no difference
Agub_g1928	23.27	81.86	-2.007	reproductive (biased)
Agub_g1929	4.82	4.46	-0.073	no difference
Agub_g1930	1.46	0.17	2.872	no difference
Agub_g1931	111.05	122.52	-0.338	no difference
Agub_g1932	17.89	20.5	-0.41	no difference
Agub_g1933	5.88	7.77	-0.593	no difference
Agub_g1934	26.44	55.65	-1.269	reproductive
Agub_g1935	17.59	12.52	0.304	no difference
Agub_g1936	0	2.25	-3.256	low expression
Agub_g1937	261.37	372	-0.704	reproductive
Agub_g1938	3.45	1.82	0.696	no difference
Agub_g1939	4.18	2.53	0.506	no difference
Agub_g1940	3.71	3.83	-0.238	no difference
Agub_g1941	22.83	14.6	0.447	no difference
Agub_g1942	20.05	31.92	-0.869	reproductive
Agub_g1943	47.8	13.05	1.681	somatic
Agub_g1944	13.13	10.99	0.07	no difference
Agub_g1945	9.22	9.62	-0.257	no difference
Agub_g1946	19.97	7.75	1.184	somatic
Agub_g1947	20.83	15.81	0.199	no difference
Agub_g1948	16.08	27.86	-0.981	reproductive
Agub_g1949	8.8	23.07	-1.601	reproductive
Agub_g1950	5.93	6.41	-0.308	no difference
Agub_g1951	1.46	2	-0.675	no difference
Agub_g1952	0.82	1.13	-0.686	no difference
Agub_g1953	27.6	75.2	-1.636	reproductive
Agub_g1954	21.82	18	0.089	no difference
Agub_g1955	15.36	8.07	0.737	somatic
Agub_g1956	3.96	2.73	0.32	no difference
Agub_g1957	8.78	0	3.417	low expression
Agub_g1958	4.01	2.87	0.259	no difference
Agub_g1959	20.9	22.01	-0.264	no difference
Agub_g1961	84.58	30.39	1.274	somatic
Agub_g1962	10.51	9.67	-0.051	no difference
Agub_g1963	10.54	11.02	-0.261	no difference
Agub_g1964	5.15	17.07	-1.907	reproductive
Agub_g1966	13.53	9.16	0.386	no difference
Agub_g1968	2.09	2.55	-0.482	no difference
Agub_g1970	15.67	31.57	-1.195	reproductive
Agub_g1971	25.78	16.48	0.443	no difference
Agub_g1972	21.46	22.11	-0.245	no difference
Agub_g1973	59.7	30.53	0.777	somatic
Agub_g1974	193.87	79.38	1.097	somatic
Agub_g1975	103.47	60.53	0.588	somatic
Agub_g1976	0.51	0.71	-0.675	low expression
Agub_g1977	8.95	2.42	1.687	somatic
Agub_g1978	0.55	0.63	-0.412	no difference
Agub_g1979	99.57	72.86	0.256	no difference
Agub_g1980	42.8	26.68	0.483	no difference
Agub_g1981	8.37	8.68	-0.231	no difference
Agub_g1983	0	0.04	-0.992	low expression
Agub_g1986	2.93	6.27	-1.318	low expression
Agub_g1989	14.13	12.23	0.025	no difference
Agub_g1990	28.42	39.32	-0.656	reproductive
Agub_g1991	9.2	6.49	0.295	no difference
Agub_g1994	13.7	4.91	1.275	no difference
Agub_g1995	24.31	9.8	1.115	no difference
Agub_g1996	12.2	6.84	0.633	no difference
Agub_g1997	7.36	3.85	0.738	somatic
Agub_g1998	18.43	7.6	1.091	somatic
Agub_g1999	5.31	18.49	-1.988	reproductive
Agub_g2001	34.69	61.45	-1.022	reproductive
Agub_g2003	3.35	4.71	-0.69	reproductive
Agub_g2004	31.23	23.48	0.213	no difference
Agub_g2005	49.07	33.86	0.337	no difference
Agub_g2006	24.41	4.05	2.342	somatic
Agub_g2007	1.19	1.3	-0.333	no difference
Agub_g2008	11.39	14.77	-0.561	no difference
Agub_g2009	21.37	41.27	-1.156	reproductive
Agub_g2010	2.85	2.18	0.201	no difference
Agub_g2011	8.7	13.65	-0.836	no difference
Agub_g2012	0.56	3.98	-2.995	no difference
Agub_g2013	9.55	13.97	-0.74	reproductive
Agub_g2014	3.93	5.47	-0.657	no difference
Agub_g2016	13.63	12.57	-0.066	no difference
Agub_g2017	2.77	1.57	0.631	no difference
Agub_g2018	10.06	19.04	-1.122	reproductive
Agub_g2019	4.32	14.28	-1.917	reproductive (biased)
Agub_g2020	6.52	27.65	-2.267	reproductive (biased)
Agub_g2021	163.6	82.09	0.804	somatic
Agub_g2022	83.91	53.69	0.451	somatic
Agub_g2023	8.74	13.62	-0.84	no difference
Agub_g2024	79.6	98.63	-0.501	reproductive
Agub_g2025	1.66	4.2	-1.534	no difference
Agub_g2026	2.24	1.65	0.269	no difference
Agub_g2027	10.39	2.79	1.7	somatic
Agub_g2028	23.73	13.64	0.605	somatic
Agub_g2029	2.67	2.79	-0.244	no difference
Agub_g2030	21.65	64.69	-1.777	reproductive (biased)
Agub_g2031	49.8	15.84	1.446	somatic
Agub_g2032	3.11	2.33	0.235	no difference
Agub_g2035	20.77	14.08	0.368	no difference
Agub_g2036	62.12	50.85	0.096	no difference
Agub_g2037	84.75	104.9	-0.5	reproductive
Agub_g2038	16.93	27.54	-0.896	reproductive
Agub_g2039	27.88	45.71	-0.911	reproductive
Agub_g2040	13.17	12.18	-0.072	no difference
Agub_g2041	52.19	33.69	0.448	no difference
Agub_g2042	11.21	3.48	1.498	somatic
Agub_g2043	90.51	48	0.724	somatic
Agub_g2044	4.44	13.64	-1.8	reproductive
Agub_g2045	2.95	12.73	-2.313	no difference
Agub_g2046	2.26	5.2	-1.387	no difference
Agub_g2047	2.98	6.42	-1.332	no difference
Agub_g2048	3.49	1.9	0.633	low expression
Agub_g2049	2.46	5.87	-1.429	no difference
Agub_g2050	3.5	4.33	-0.538	no difference
Agub_g2051	2.83	2.13	0.233	no difference
Agub_g2052	0.95	6.51	-2.777	no difference
Agub_g2053	3.9	5.09	-0.593	no difference
Agub_g2054	62.66	72.55	-0.408	no difference
Agub_g2055	4.59	1.94	1.019	no difference
Agub_g2056	104.22	8.79	3.331	somatic (biased)
Agub_g2057	32.27	2.12	3.649	somatic (biased)
Agub_g2058	38.67	17.57	0.947	somatic
Agub_g2059	12.87	5.38	1.093	no difference
Agub_g2060	1.46	0	0.932	low expression
Agub_g2061	17.31	40.92	-1.435	reproductive
Agub_g2062	15.36	19.64	-0.546	no difference
Agub_g2063	10.49	49.95	-2.449	reproductive
Agub_g2064	3.05	7.27	-1.438	reproductive
Agub_g2065	6.11	2.54	1.068	somatic
Agub_g2066	145.27	73.72	0.786	somatic
Agub_g2067	3.79	12.25	-1.881	no difference
Agub_g2068	12.53	16.34	-0.577	no difference
Agub_g2069	59.66	18.5	1.486	somatic
Agub_g2070	5.97	6.2	-0.232	no difference
Agub_g2071	13.58	12.41	-0.066	no difference
Agub_g2072	15.74	26.83	-0.967	reproductive
Agub_g2073	13.61	11.79	0.006	no difference
Agub_g2074	37.4	23.45	0.482	somatic
Agub_g2075	10.12	17.67	-1.013	no difference
Agub_g2076	16.27	15.74	-0.134	no difference
Agub_g2077	60.86	70.88	-0.41	no difference
Agub_g2078	34.45	31.12	-0.048	no difference
Agub_g2079	9.62	4.03	1.059	somatic
Agub_g2080	31.17	54.98	-1.013	reproductive
Agub_g2081	28.9	38.28	-0.597	no difference
Agub_g2083	41.06	45.76	-0.35	reproductive
Agub_g2084	60.56	89.43	-0.754	reproductive
Agub_g2085	24.79	34.11	-0.656	no difference
Agub_g2087	13.34	3.58	1.711	somatic
Agub_g2089	35.49	9.67	1.67	somatic
Agub_g2090	92.56	193.96	-1.261	reproductive
Agub_g2091	1.44	5.01	-1.979	reproductive
Agub_g2092	13.5	13.03	-0.14	no difference
Agub_g2093	66.53	77.77	-0.416	reproductive
Agub_g2094	22.44	27.52	-0.481	no difference
Agub_g2095	3.59	6.25	-1.004	no difference
Agub_g2096	529.19	1174.6	-1.344	reproductive (biased)
Agub_g2097	17.3	7.5	1.008	no difference
Agub_g2098	6.73	4.63	0.357	no difference
Agub_g2099	0.4	4.06	-3.344	no difference
Agub_g2100	3.92	5.2	-0.608	no difference
Agub_g2102	61.93	17.58	1.629	somatic
Agub_g2103	41.42	13.56	1.424	somatic
Agub_g2104	19.44	6.89	1.317	somatic
Agub_g2106	2.56	5.94	-1.413	no difference
Agub_g2107	19.37	13.63	0.317	no difference
Agub_g2109	79.08	13.55	2.354	somatic
Agub_g2110	105.43	7.01	3.711	somatic (specific)
Agub_g2111	39.61	33.64	0.044	no difference
Agub_g2113	10.62	7.43	0.318	no difference
Agub_g2114	1.28	0.09	3.57	no difference
Agub_g2115	17.89	9.33	0.75	somatic
Agub_g2116	9.12	4.5	0.849	no difference
Agub_g2118	5.16	14.77	-1.719	reproductive
Agub_g2119	542.74	1658.58	-1.808	reproductive (biased)
Agub_g2120	42.97	39.5	-0.067	no difference
Agub_g2121	54.36	32	0.574	somatic
Agub_g2122	59.54	37.28	0.489	no difference
Agub_g2123	50.9	25.46	0.807	somatic
Agub_g2124	13.81	10.55	0.195	no difference
Agub_g2125	4.14	2.26	0.701	no difference
Agub_g2126	2.13	0.76	0.922	low expression
Agub_g2127	0	1.35	-0.992	low expression
Agub_g2128	7	4.72	0.395	no difference
Agub_g2129	9.74	8.82	-0.046	no difference
Agub_g2130	13.25	24.86	-1.109	no difference
Agub_g2131	9.49	8.76	-0.082	no difference
Agub_g2132	5.27	3.59	0.374	no difference
Agub_g2133	0.32	0.29	-0.03	low expression
Agub_g2136	0.38	0.19	0.781	no difference
Agub_g2137	8.78	20.73	-1.445	reproductive
Agub_g2138	71.86	95.33	-0.604	reproductive
Agub_g2139	22.16	38.49	-0.988	no difference
Agub_g2141	74.83	43.32	0.599	somatic
Agub_g2142	38.65	40.95	-0.282	no difference
Agub_g2143	33.85	21.63	0.445	no difference
Agub_g2144	726.2	682.24	-0.103	no difference
Agub_g2145	3.44	11.6	-1.923	reproductive
Agub_g2146	5	8.19	-0.912	no difference
Agub_g2147	2.87	5.92	-1.233	no difference
Agub_g2148	8.43	9.71	-0.397	no difference
Agub_g2149	7.85	4.12	0.739	no difference
Agub_g2150	10.56	11.61	-0.321	no difference
Agub_g2151	29.07	86.36	-1.772	reproductive
Agub_g2152	4.7	0	4.927	somatic
Agub_g2154	6.1	1.01	2.399	somatic (biased)
Agub_g2155	23.17	27.02	-0.409	no difference
Agub_g2156	17.76	11.15	0.471	no difference
Agub_g2157	63.78	210.91	-1.919	reproductive (biased)
Agub_g2158	50.13	48.19	-0.139	no difference
Agub_g2159	5.37	3.41	0.464	no difference
Agub_g2161	40.65	3.24	3.476	somatic (specific)
Agub_g2162	186.5	76.74	1.091	somatic
Agub_g2163	21.97	5.89	1.731	somatic
Agub_g2164	20.48	19.33	-0.109	no difference
Agub_g2165	7.51	3.24	1.002	no difference
Agub_g2167	10.66	2.82	1.755	no difference
Agub_g2168	10.37	8.04	0.203	no difference
Agub_g2169	66.06	27.35	1.08	somatic
Agub_g2170	15.28	14.21	-0.085	no difference
Agub_g2171	11.5	29.02	-1.518	reproductive
Agub_g2172	3.26	6.93	-1.29	no difference
Agub_g2173	0.69	0.51	0.243	no difference
Agub_g2174	0.91	0	0.932	low expression
Agub_g2175	2.25	0	4.027	no difference
Agub_g2176	3.71	2.98	0.113	no difference
Agub_g2177	7.96	5.77	0.277	no difference
Agub_g2178	8.6	13.79	-0.863	no difference
Agub_g2179	2.56	9.02	-2.005	reproductive
Agub_g2180	80.61	30.81	1.196	somatic
Agub_g2181	15.43	33.1	-1.286	reproductive
Agub_g2182	1.58	4.04	-1.544	reproductive
Agub_g2184	8.81	11.39	-0.575	no difference
Agub_g2185	4.08	4.43	-0.301	no difference
Agub_g2186	42.48	31.01	0.273	no difference
Agub_g2187	11.68	9.37	0.126	no difference
Agub_g2188	97.06	74.23	0.195	no difference
Agub_g2189	0.84	1.15	-0.622	low expression
Agub_g2190	7.39	28.27	-2.127	reproductive (biased)
Agub_g2191	13.68	36.93	-1.625	reproductive
Agub_g2192	23.15	26.68	-0.392	no difference
Agub_g2193	3.47	3.31	-0.136	no difference
Agub_g2194	9.14	16.06	-1.002	reproductive
Agub_g2195	83.11	73.91	-0.024	no difference
Agub_g2196	159.87	92.57	0.591	somatic
Agub_g2197	55.29	25.2	0.927	somatic
Agub_g2198	15.17	11.14	0.252	no difference
Agub_g2199	17.32	27.14	-0.844	reproductive
Agub_g2200	5.77	0.74	2.778	somatic (biased)
Agub_g2201	6.12	1.49	1.833	somatic
Agub_g2202	17.71	9.6	0.693	no difference
Agub_g2203	14.91	17.55	-0.415	no difference
Agub_g2204	7.91	8.64	-0.321	no difference
Agub_g2206	65.31	28.16	1.031	somatic
Agub_g2207	9.19	6.46	0.344	no difference
Agub_g2208	14.96	7.64	0.787	somatic
Agub_g2209	18.22	20.45	-0.368	no difference
Agub_g2210	14.48	29.35	-1.216	reproductive
Agub_g2212	10.37	6.11	0.579	no difference
Agub_g2213	201.35	82.1	1.104	somatic
Agub_g2214	134.87	73.89	0.674	somatic
Agub_g2215	18.52	5.88	1.467	somatic
Agub_g2216	22.11	9.83	0.976	somatic
Agub_g2217	16.99	19.03	-0.365	no difference
Agub_g2218	0.34	0.63	-0.9	low expression
Agub_g2219	391.97	610.69	-0.831	reproductive
Agub_g2220	19.73	18.29	-0.08	no difference
Agub_g2221	279.18	248.89	-0.028	no difference
Agub_g2222	210.5	516.84	-1.49	reproductive (biased)
Agub_g2223	12	38.04	-1.859	reproductive
Agub_g2224	0.59	0.7	-0.497	no difference
Agub_g2225	37.38	39.11	-0.256	no difference
Agub_g2226	42.53	14.6	1.351	somatic
Agub_g2245	0	0.99	-0.992	low expression
Agub_g2247	50.19	71.72	-0.71	reproductive
Agub_g2248	5.08	4.9	-0.134	no difference
Agub_g2249	0.25	2.67	-3.602	reproductive
Agub_g2250	12.3	18.48	-0.777	reproductive
Agub_g2251	8.5	3.74	0.994	somatic
Agub_g2252	10.26	17.85	-0.995	reproductive
Agub_g2253	47.4	64.56	-0.637	reproductive
Agub_g2254	20.56	29.88	-0.728	reproductive
Agub_g2255	13.78	16.32	-0.444	no difference
Agub_g2256	2.37	1.39	0.616	no difference
Agub_g2257	262.56	339.19	-0.563	reproductive
Agub_g2258	46.05	33.69	0.252	no difference
Agub_g2259	121.85	11.31	3.259	somatic (specific)
Agub_g2261	11.61	13.57	-0.403	no difference
Agub_g2262	13.15	19.88	-0.786	reproductive
Agub_g2263	0	0.24	-0.992	low expression
Agub_g2264	1.65	0.9	0.671	no difference
Agub_g2267	0.47	0	2.797	low expression
Agub_g2269	0.91	0	0.932	low expression
Agub_g2273	0	0.09	-0.992	low expression
Agub_g2274	100.2	170.99	-0.965	reproductive
Agub_g2275	110.13	227.68	-1.244	reproductive
Agub_g2280	13.94	20.46	-0.753	reproductive
Agub_g2281	15.98	34.39	-1.301	reproductive
Agub_g2282	2.97	6.61	-1.315	low expression
Agub_g2283	2.96	8.18	-1.692	no difference
Agub_g2284	34.89	26.73	0.191	no difference
Agub_g2285	26.02	16.87	0.445	no difference
Agub_g2286	3.37	5.3	-0.827	no difference
Agub_g2287	15.81	11.36	0.271	no difference
Agub_g2288	14.27	10.87	0.198	no difference
Agub_g2289	3.19	5.61	-1.022	no difference
Agub_g2290	31.58	28.14	-0.023	no difference
Agub_g2291	6.74	3.21	0.891	no difference
Agub_g2293	3.09	5.93	-1.133	no difference
Agub_g2294	2.76	0.89	1.43	low expression
Agub_g2295	1634.88	1504.51	-0.072	no difference
Agub_g2296	1.12	2.12	-1.112	reproductive
Agub_g2298	4.01	9.61	-1.45	no difference
Agub_g2299	28.48	30.79	-0.304	no difference
Agub_g2300	0.87	0.41	0.9	no difference
Agub_g2301	6.89	15.03	-1.327	reproductive
Agub_g2302	17.77	10.92	0.512	no difference
Agub_g2303	13.3	19.44	-0.758	no difference
Agub_g2304	7.19	10.1	-0.676	no difference
Agub_g2305	315.85	409.28	-0.566	reproductive
Agub_g2306	2.07	10.87	-2.652	no difference
Agub_g2307	2.97	10.14	-1.96	reproductive
Agub_g2308	130.75	122.17	-0.091	no difference
Agub_g2310	28.24	10.67	1.209	somatic
Agub_g2311	7.79	3.24	1.084	somatic
Agub_g2312	7.56	2.97	1.154	somatic
Agub_g2314	0.68	0.31	0.889	low expression
Agub_g2315	182.26	376.58	-1.238	reproductive
Agub_g2316	82.96	16.86	2.094	somatic (biased)
Agub_g2317	12.08	5.27	0.996	somatic
Agub_g2319	34.39	6.58	2.183	somatic (biased)
Agub_g2320	1.39	2.38	-0.957	no difference
Agub_g2321	1.27	1.13	-0.028	low expression
Agub_g2322	30.9	12.82	1.048	no difference
Agub_g2323	30.8	37.56	-0.478	no difference
Agub_g2324	46.2	19.17	1.07	somatic
Agub_g2325	15.84	35.77	-1.376	reproductive
Agub_g2326	65.43	36.44	0.66	somatic
Agub_g2327	14.12	2.43	2.359	somatic
Agub_g2328	15.86	1	3.811	somatic (biased)
Agub_g2329	234.37	133.34	0.623	somatic
Agub_g2330	2247.17	1076.25	0.869	somatic
Agub_g2331	6.27	2.7	1.006	no difference
Agub_g2332	28.97	14.11	0.848	somatic
Agub_g2333	15.18	2.79	2.257	somatic (biased)
Agub_g2334	43.5	20.11	0.917	somatic
Agub_g2336	9.93	7.89	0.139	no difference
Agub_g2337	9.68	9.14	-0.106	no difference
Agub_g2338	2.63	1.86	0.305	no difference
Agub_g2339	78.91	130.33	-0.919	reproductive
Agub_g2340	3.22	0.23	3.626	somatic
Agub_g2341	12.65	8.59	0.385	no difference
Agub_g2342	189.56	89.87	0.885	somatic
Agub_g2343	4.99	5.17	-0.228	no difference
Agub_g2344	8.03	5.52	0.348	no difference
Agub_g2345	17.83	29.44	-0.924	reproductive
Agub_g2347	232.73	165.98	0.297	somatic
Agub_g2348	117.74	85.28	0.276	no difference
Agub_g2350	33.06	29.18	-0.011	no difference
Agub_g2351	46.06	34.01	0.245	no difference
Agub_g2352	10.77	9.69	-0.032	no difference
Agub_g2353	3.25	4.72	-0.752	no difference
Agub_g2354	36.78	13.96	1.212	somatic
Agub_g2355	30.03	13.47	0.977	no difference
Agub_g2356	2.71	6.71	-1.493	reproductive
Agub_g2357	7.39	9.44	-0.543	no difference
Agub_g2358	38.12	10.99	1.598	somatic (biased)
Agub_g2359	3.47	1.7	0.848	no difference
Agub_g2360	17.12	8.02	0.914	no difference
Agub_g2361	9.77	5.99	0.549	no difference
Agub_g2362	2.04	0	1.771	low expression
Agub_g2366	26.16	42.75	-0.91	no difference
Agub_g2367	14.26	12.56	-0.01	no difference
Agub_g2368	30.88	20.97	0.372	no difference
Agub_g2370	32.52	27.3	0.074	no difference
Agub_g2372	60.29	29.81	0.829	no difference
Agub_g2376	44.87	124.41	-1.669	reproductive (biased)
Agub_g2377	1.59	1.61	-0.222	no difference
[truncated: 11,200 more rows]
