# Supplementary material for: Genome sequencing of the multicellular alga Astrephomene provides insights into convergent evolution of germ-soma differentiation
Source: Sci Rep. 2021 Nov 22;11:22231. doi: 10.1038/s41598-021-01521-x (PMC8608804; doi:10.1038/s41598-021-01521-x)
Supplement: Supplementary file 4 — Supplementary Information 4. [file 41598_2021_1521_MOESM4_ESM.xlsx]

## Sheet: Dataset S4
Supplementary Data 4. List of expression of flagella, transition zone and basal body genes in Astrephomene gubernaculifera.
gene name	protein	locus	soma TPM	repr TPM	log2 fold change	classification	V. carteri homologa	C. reinhardtii homologb	References
Flagella, Axoneme
CNK2	NimA-related protein kinase	Agub_g578	46.2	6.46	2.634	somatic (biased)	Vocar.0001s1051	Cre12.g560350	1
MBO2	Coiled-coil flagellar protein, Move Backward Only 2	Agub_g3858	21.68	17.67	0.109	no difference	Vocar.0011s0271	Cre09.g416550	1
PP2A	Protein phosphatase 2A	Agub_g7013	362.31	282.25	0.168	no difference	Vocar.0027s0044	Cre11.g477300	1
RIB43a	Flagellar protofilament ribbon protein	Agub_g1749	102.2	155.58	-0.798	reproductive	Vocar.0015s0345	Cre03.g178500	1
RIB72	Protofilament ribbon protein of flagellar microtubules	Agub_g797	410.36	531.84	-0.567	reproductive	Vocar.0001s1159	Cre02.g091700	1
PF16	Central pair associated protein	Agub_g6364	326.89	217.28	0.397	somatic	Vocar.0009s0310	Cre09.g394251	1
PP1c	Serine/threonine protein phosphatase, metallo-dependent phosphatase	Agub_g12031	240.72	225.63	-0.099	no difference	Vocar.0024s0253	Cre06.g292550	1
PF20	WD-repeat protein of flagellum central pair	Agub_g2605	182.84	136.21	0.233	no difference	Vocar.0001s1782	Cre04.g227900	1
C1a-32	Flagellar Associated Protein, C1a-32 (FAP114)	Agub_g9432	36.37	49.88	-0.649	reproductive	Vocar.0026s0152	Cre09.g389282	1
C1a-34	Flagellar Associated Protein, C1a-34 (FAP119)	Agub_g4154	38.45	30.95	0.117	no difference	Vocar.0025s0019	Cre06.g256450	1
C1a-86	Flagellar Associated Protein, C1a-86 (FAP101)	Agub_g10055	16.5	16.26	-0.175	no difference	Vocar.0001s1652	Cre02.g112100	1
PF6	Flagellar central pair-associated protein	Agub_g7062	27.05	23.86	-0.01	no difference	Vocar.0014s0117	Cre10.g434400	1
C1b-135	FAP69	Agub_g1947	20.83	15.81	0.199	no difference	Vocar.0040s0092	Cre03.g168200	1
C1b-350	Flagellar Associated Protein, adenylate/guanylate kinase-like (FAP42)	Agub_g4841	55.63	44.58	0.128	no difference	Vocar.0037s0136	Cre12.g519950	1
CPC1	Protein associated with central pair microtubule complex	Agub_g1600	82.49	64.26	0.17	no difference	Vocar.0015s0258	Cre03.g183200	1
PGH1	Enolase	Agub_g4701	1744.11	2173.66	-0.51	reproductive	Vocar.0006s0398	Cre12.g513200	1
HY3/HYD3	Hydin	Agub_g13654	65.98	36.95	0.645	somatic	Vocar.0007s0373	Cre01.g025400	1
KLP1	Kinesin motor protein, kinesin-9 (Kif9) family	Agub_g9392	84.02	54.14	0.436	somatic	Vocar.0056s0026	Cre02.g073750	1
FAP250/DRC2	Component of dynein regulatory complex	Agub_g3566	49.84	44.12	-0.017	no difference	Vocar.0024s0131	Cre13.g607750	1
FAP134/DRC3	Component of dynein regulatory complex	Agub_g5202	164.31	117.41	0.291	no difference	Vocar.0028s0074	Cre12.g531500	1
PF2/DRC4	Component of dynein regulatory complex	Agub_g7225	43.3	20.28	0.909	somatic	Vocar.0027s0036	Cre11.g476850	1
FAP155/DRC5	Component of dynein regulatory complex	Agub_g10098	55.96	50.71	-0.044	no difference	Vocar.0001s0692	Cre01.g045350	1
FAP169/DRC6	Component of dynein regulatory complex	Agub_g4745	260.33	309.48	-0.439	reproductive	Vocar.0006s0317	Cre12.g515200	1
FAP50/DRC7	Component of dynein regulatory complex	Agub_g3646	87.79	53.31	0.525	somatic	Vocar.0059s0027	Cre14.g612700	1
FAP122/DRC9	Component of dynein regulatory complex	Agub_g432	221.63	206.94	-0.093	no difference	Vocar.0001s0833	Cre01.g025450	1
FAP84/DRC10	Component of dynein regulatory complex	Agub_g10256	127.12	139.4	-0.326	no difference	Vocar.0008s0009	Cre02.g141350	1
FAP82/DRC11	Component of dynein regulatory complex	Agub_g2188	97.06	74.23	0.195	no difference	Vocar.0021s0107	Cre07.g325762	1
DHC1/IDA1/PF9/ROC34	Flagellar inner arm dynein 1 heavy chain alpha (I1/f alpha)	Agub_g14818	140.97	49.47	1.32	somatic	Vocar.0031s0108	Cre12.g484250	1
DHC10/DYH1B/IDA2	Flagellar inner arm dynein 1 heavy chain beta	Agub_g5687	90.33	50.26	0.654	somatic	Vocar.0022s0111	Cre14.g624950	1
DIC4/BOP5/IC138	Flagellar inner dynein arm I1 intermediate chain IC138	Agub_g4867	38.76	30.65	0.15	no difference	Vocar.0037s0110	Cre12.g520950	1
IDA7	Flagellar inner dynein arm I1 intermediate chain IC140	Agub_g9598	125.21	99.16	0.146	no difference	Vocar.0018s0215	Cre16.g674515	1
DII6/IC97		Agub_g5505	13.67	8.66	0.468	somatic	Vocar20001728m.g	Cre14.g631200	1
LC7ac	Flagellar outer dynein arm light chain, LC7a	Agub_g14920	323.41	194.15	0.546	somatic	Vocar.0006s0122	Cre08.g376550	1
LC7b	Flagellar inner arm I1/f axonemal dynein, LC7b	Agub_g9717	373.01	237.07	0.466	somatic	Vocar.0007s0162	Cre12.g546400	1
ODA7/DAU1	Outer row dynein assembly protein, predominantly cytoplasmic	Agub_g406	33.43	52.32	-0.834	reproductive	Vocar.0001s0903	Cre01.g029150	1
DLT3/TCTEX1/TCT1	Flagellar inner arm dynein light chain, Tctex1	Agub_g6140	139.25	90.2	0.433	no difference	Vocar.0013s0042	Cre01.g004250	1
Tctex2b		Agub_g6363	119.54	101.26	0.048	no difference	Vocar.0009s0309	Cre09.g394213	1
VFL2/CEN1	Centrin	Agub_g6512	257.57	346.11	-0.621	reproductive	Vocar.0012s0203	Cre11.g468450	1
		Agub_g3600	40.73	80.6	-1.182	reproductive	Vocar.0050s0015
DHC2	Dynein heavy chain 2, inner arm dynein d (monomeric)	Agub_g12697	95.21	46.69	0.836	somatic	Vocar.0044s0047	Cre09.g392282	1
DHC5	Dynein heavy chain 5, inner arm dynein b (monomeric)	Agub_g15379	15.93	12.4	0.168	no difference	Vocar.0022s0148	Cre02.g107050	1
DHC6	Flagellar inner arm dynein heavy chain, dynein a (monomeric)	Agub_g5814	30.11	13.77	0.938	somatic	Vocar.0026s0029	Cre05.g244250	1
DHC8	Flagellar inner arm dynein heavy chain, dynein e (monomeric)	Agub_g10752	62.72	37.2	0.561	somatic	Vocar.0018s0113	Cre16.g685450	1
DHC9	Flagellar inner arm dynein heavy chain, dynein c (monomeric)	Agub_g7181	69.85	38.71	0.659	somatic	Vocar.0027s0019	Cre02.g141606	1
DHC11	Putative flagellar inner arm dynein heavy chain, novel minor type dynein (monomeric)	Agub_g593	16.45	10.17	0.502	somatic	Vocar.0001s1061	Cre12.g555950	1
DHC12	Dynein heavy chain 12	Agub_g12938	6.7	5.17	0.185	no difference	Vocar.0020s0100	Cre06.g297850	1
IDA4	Flagellar inner arm dynein light chain p28	Agub_g7958	280.5	157.01	0.642	somatic	Vocar.0031s0023	Cre12.g494800	1
FAP146		Agub_g995	49.58	32.6	0.416	no difference	Vocar.0015s0204	Cre03.g186300	1
TPR5		Agub_g12290	63.63	69.84	-0.321	no difference	Vocar.0036s0122	Cre08.g374650	1
DHC13	Flagellar outer arm dynein heavy chain alpha	Agub_g2868	144.84	107.89	0.232	somatic	Vocar.0014s0194	Cre03.g145127	1
ODA4	Flagellar outer arm dynein heavy chain beta	Agub_g15612	150.75	92.12	0.519	somatic	Vocar.0008s0338	Cre09.g403800	1
DC1/ODA3	Outer dynein arm-docking complex subunit 1	Agub_g10479	66.19	63.45	-0.132	no difference	Vocar.0004s0202	Cre17.g703850	1
DC2/ODA1	Flagellar outer dynein arm-docking complex protein 2	Agub_g12488	141.36	110.46	0.161	no difference	Vocar.0066s0015	Cre16.g666150	1
DHC15/ODA2	Flagellar outer arm dynein heavy chain gamma	Agub_g3000	120.56	82.35	0.358	somatic	Vocar.0027s0068	Cre11.g476050	1
IC1/ODA9	Flagellar outer dynein arm intermediate chain 1	Agub_g3995	91.99	86.32	-0.099	no difference	Vocar.0043s0052	Cre12.g536550	1
IC2/ODA6	Flagellar outer dynein arm intermediate chain 2	Agub_g8560	175.7	178.08	-0.211	no difference	Vocar.0016s0285	Cre12.g506000	1
LC1	Flagellar outer dynein arm light chain, LC1	Agub_g3256	104.76	95.16	-0.054	no difference	Vocar.0001s1196	Cre02.g092850	1
LC2	Flagellar outer dynein arm light chain 2, LC2	Agub_g5104	99.04	80.21	0.112	no difference	Vocar.0037s0060	Cre12.g527750	1
LC3	Flagellar outer dynein arm 16 kDa light chain, LC3	Agub_g4886	117.95	88.88	0.217	no difference	Vocar.0037s0033	Cre12.g528850	1
LC4	Flagellar outer dynein arm 18 kDa light chain LC4	Agub_g15715	203.76	87.64	1.021	somatic	Vocar.0001s0404	Cre01.g051250	1
LC5	Flagellar outer arm dynein 14 kDa light chain LC5	Agub_g12834	129.35	98.41	0.2	no difference	Vocar.0026s0127	Cre17.g714250	1
LC6	Flagellar outer arm dynein light chain 6, LC6	Agub_g1576	116.91	104.94	-0.032	no difference	Vocar.0011s0170	Cre03.g187200	1
LC10	Outer dynein light chain, LC10	Agub_g5105	100.28	118.68	-0.429	no difference	Vocar.0037s0059	Cre12.g527800	1
ODA8	Outer arm dynein light chain, ODA8	Agub_g205	30.89	18.26	0.563	somatic	Vocar.0001s0651	Cre01.g043650	1
RSP1	Radial spoke protein 1	Agub_g1241	247.35	123.52	0.809	somatic	Vocar.0047s0016	Cre03.g201900	1
RSP2	Radial spoke protein 2	Agub_g2141	74.83	43.32	0.599	somatic	Vocar.0005s0309	Cre10.g427300	1
RSP3	Radial spoke protein 3	Agub_g12046	107.2	66.64	0.493	somatic	Vocar.0024s0129	Cre06.g291700	1
RSP4	Radial spoke protein 4	Agub_g5954	179.32	129.5	0.278	no difference	Vocar.0073s0018	Cre05.g242500	1
RSP5	Radial spoke protein 5	Agub_g11696	199.62	124.54	0.487	somatic	Vocar.0007s0124	Cre12.g544000	1
RSP6	Radial spoke protein 6	Agub_g5955	241.46	113.35	0.899	somatic	Vocar.0073s0020	Cre05.g242550	1
RSP7	Radial spoke protein 7	Agub_g13721	37.68	15.59	1.08	somatic	Vocar.0005s0074	Cre07.g347050	1
RSP8	Radial spoke protein 8	Agub_g8992	48.23	43.29	-0.025	no difference	Vocar.0003s0051	Cre02.g078600	1
RSP9	Radial spoke protein 9	Agub_g14347	245.7	142.9	0.592	somatic	Vocar.0031s0003	Cre07.g330200	1
RSP10	Radial spoke protein 10	Agub_g6155	52.55	29.01	0.667	somatic	Vocar.0024s0236	Cre01.g005450	1
RSP11	Radial spoke protein 11	Agub_g12890	133.87	91.15	0.361	no difference	Vocar.0029s0100	Cre10.g465250	1
RSP12	Radial spoke protein 12	Agub_g8420	60.4	40.93	0.368	no difference	Vocar.0017s0097	Cre02.g114700	1
RSP14	Radial spoke protein 14	Agub_g3588	145.36	103.59	0.297	no difference	Vocar.0024s0056	Cre14.g617500	1
RSP16	Radial spoke protein 16	Agub_g6232	136.42	102.01	0.227	no difference	Vocar.0016s0197	Cre12.g511050	1
RSP17	Radial spoke protein 17	Agub_g12650	130.78	82.04	0.48	somatic	Vocar.0005s0012	Cre07.g340400	1
CAM1/RSP20	Calmodulin, radial spoke protein (RSP20)	Agub_g1742	2606.06	2521.24	-0.146	no difference	Vocar.0015s0353	Cre03.g178150	1
RSP23	Radial spoke protein 23	Agub_g15296	125.66	107.22	0.03	no difference	Vocar.0041s0085	Cre16.g654300	1
Flagella, IFT
D1bLIC	Cytoplasmic dynein 2 light intermediate chain	Agub_g15875	143.72	88.81	0.505	somatic	Vocar.0032s0018	Cre09.g398882	1
DHC1b/FLA24	Cytoplasmic dynein 1b heavy chain (not an inner arm dynein)	Agub_g12346	154.19	44.49	1.602	somatic (biased)	Vocar.0038s0044	Cre06.g250300	1
FAP133/DIC5	Dynein intermediate chain 5	Agub_g11972	98.38	29.23	1.567	somatic	Vocar.0001s1610	Cre02.g110950	1
FLA10/KHP1	Kinesin motor protein, kinesin-2 (KRP85/95) family	Agub_g8363	135.79	52.23	1.187	somatic	Vocar.0009s0040	Cre17.g730950	1
FLA8	Kinesin motor protein, kinesin-2 (KRP85/95) family	Agub_g5013	180.5	98.94	0.674	somatic	Vocar.0006s0438	Cre12.g522550	1
FLA3/KAP1	Kinesin-II-associated protein	Agub_g5895	233.38	108.63	0.912	somatic	Vocar.0070s0018	Cre10.g449250	1
IFT43	Intraflagellar transport protein 43	Agub_g4209	178.58	96.45	0.694	somatic	Vocar.0086s0003	Cre06.g251200	1
IFT121	Intraflagellar transport protein 121	Agub_g10706	87.12	34.72	1.131	somatic	Vocar.0027s0106	Cre11.g475000	1
IFT122	Intraflagellar transport protein 122	Agub_g9946	250.41	92.62	1.241	somatic	Vocar.0001s0466	Cre01.g065822	1
IFT139	Intraflagellar transport protein 139	Agub_g4382	155.66	50.91	1.421	somatic (biased)	Vocar.0002s0151	Cre06.g268800	1
IFT140	Intraflagellar transport protein 140	Agub_g10531	222.22	72.39	1.425	somatic (biased)	Vocar.0004s0184	Cre08.g362650	1
IFT144	Intraflagellar transport protein 144	Agub_g9212	219.6	69.83	1.462	somatic (biased)	Vocar.0001s0188	Cre13.g572700	1
IFT20	Intraflagellar transport protein 20	Agub_g710	66.83	27.35	1.099	somatic	Vocar.0001s1095	Cre02.g089950	1
IFT25	Intraflagellar transport protein 25	Agub_g6942	153.25	83.28	0.687	somatic	Vocar.0008s0425	Cre10.g450350	1
IFT27	Intraflagellar transport protein 27	Agub_g10117	210.23	85.73	1.102	somatic	Vocar.0001s0561	Cre01.g047950	1
IFT52	Intraflagellar transport protein 52	Agub_g2329	234.37	133.34	0.623	somatic	Vocar.0025s0090	Cre04.g219250	1
IFT57/IFT55	Intraflagellar transport protein 57	Agub_g12901	45.89	27.69	0.537	somatic	Vocar.0029s0088	Cre10.g467000	1
IFT70	Intraflagellar transport protein 70	Agub_g12659	75.9	54.03	0.298	somatic	Vocar.0067s0035	Cre07.g342200	1
IFT74/72	Intraflagellar transport protein 74/72	Agub_g400	72.11	32.33	0.967	somatic	Vocar.0001s0895	Cre01.g027950	1
IFT80	Intraflagellar transport protein 80	Agub_g1523	940.64	873.06	-0.085	no difference	Vocar.0047s0029	Cre03.g204150	1
IFT81	Intraflagellar transport protein 81	Agub_g3529	67.07	38.48	0.61	somatic	Vocar.0024s0088	Cre17.g723600	1
IFT88	Intraflagellar transport protein 88	Agub_g12596	65.98	27.03	1.097	somatic	Vocar.0011s0115	Cre07.g335750	1
IFT172	Intraflagellar transport protein 172	Agub_g10478	100.1	37.74	1.216	somatic	Vocar.0004s0203	Cre17.g703900	1
IFT54	Intraflagellar transport protein 54	Agub_g6564	185.26	101.67	0.675	somatic	Vocar.0030s0182	Cre11.g467739	1
IFT46	Intraflagellar transport protein 46	Agub_g6918	48.21	16.41	1.362	somatic	Vocar.0019s0210	Cre05.g241637	1
Flagella, BBS
ARL6/BBS3	ARF-like GTPase	Agub_g8028	1782.13	1084.61	0.525	somatic	Vocar.0016s0153	Cre12.g486250	1
BBS1	Bardet-Biedl syndrome-associated protein 1	Agub_g9536	77.91	27.86	1.289	somatic	Vocar.0003s0317	Cre17.g741950	1
BBS2	Bardet-Biedl syndrome-associated protein 2	Agub_g12034	117.72	54.61	0.914	somatic	Vocar.0002s0661	Cre06.g257250	1
BBS3A	Bardet-Biedl syndrome-associated protein 3	Agub_g8539	10.54	2.47	1.86	somatic	Vocar.0016s0307	Cre12.g506851	1
BBS3B		Agub_g7438	31.56	23.43	0.228	no difference	Vocar.0041s0017	Cre16.g664500	1
BBS4	Bardet-Biedl syndrome-associated protein 4	Agub_g9807	67.96	27.88	1.086	somatic	Vocar.0007s0218	Cre12.g548650	1
BBS5	Bardet-Biedl syndrome-associated protein 5	Agub_g4401	128.03	53.19	1.073	somatic	Vocar.0002s0180	Cre06.g267550	1
BBS7	Bardet-Biedl syndrome-associated protein 7	Agub_g202	116.21	56.3	0.854	somatic	Vocar.0001s0649	Cre01.g043750	1
BBS8	Bardet-Biedl syndrome-associated protein 8	Agub_g12497	24.83	10.18	1.091	somatic	Vocar.0066s0006	Cre16.g666500	1
BBS9	Bardet-Biedl syndrome-associated protein 9	Agub_g2332	28.97	14.11	0.848	somatic	Vocar.0025s0100	Cre04.g219700	1
Transition zone
MKS1		Agub_g7952	5.24	1.77	1.341	low expression	Vocar.0031s0027	Cre12.g495350	2
TMEM216		Agub_g11353	34.74	27.48	0.135	no difference	Vocar.0042s0022	Cre08.g379750	2
TMEM67		Agub_g15327	2.79	2.92	-0.257	no difference	Vocar.0001s0050	Cre13.g584901	2
CEP290		Agub_g1955	15.36	8.07	0.737	somatic	Vocar.0040s0104	Cre03.g167550	2
RPGRIPL1		Agub_g5456	68.31	8.63	2.792	somatic (biased)	Vocar.0022s0202	Cre14.g632050	2
CC2D2A		Agub_g7350	11.05	3.05	1.667	somatic	Vocar.0004s0137	Cre16.g660750	2
B9D1		Agub_g9599	37.21	32.91	-0.021	no difference	Vocar.0018s0214	Cre16.g674627	2
B9D2		Agub_g1411	20.76	11.39	0.657	no difference	Vocar.0035s0113	Cre03.g196050	2
AHI1		Agub_g7770	3.22	0.58	2.294	somatic (biased)	Vocar.0012s0258	Cre16.g692902	2
TMEM17		Agub_g3281	22.01	20.14	-0.062	no difference	Vocar.0024s0023	Cre10.g435600	2
TMEM231		Agub_g651	15.63	40.09	-1.547	reproductive	Vocar.0001s1268	Cre10.g441250	2
NPHP4		Agub_g5201	31.72	12.18	1.187	somatic	Vocar.0028s0072	Cre12.g531400	2
TCTNc		Agub_g1677	24.96	31.61	-0.536	reproductive		Cre12.g181450	2
Basal bodies, core (genes with validated basal body/centriolar function)
BLD10/CEP135	Coiled-coil protein	Agub_g2559	4.94	2.82	0.62	no difference	Vocar.0016s0003	Cre10.g418250	1
BLD2/TUE1	epsilon tubulin	Agub_g1835	16.41	10.16	0.502	no difference	Vocar.0015s0161	Cre03.g172650	1
FA2	Flagellar Autonomy Protein, NIMA family kinase	Agub_g5259	10.31	4.7	0.95	somatic	Vocar.0011s0057	Cre07.g351150	1
SAS6	Basal body cartwheel protein	Agub_g4784	16.32	12.44	0.19	no difference	Vocar.0006s0339	Cre12.g516950	1
SFA1	SF-assemblin	Agub_g14186	86.62	20.04	1.922	somatic (biased)	Vocar.0009s0093	Cre07.g332950	1
SFI1c	Spindle pole body protein	Agub_g15635	0.84	0.49	0.564	no difference	Vocar.0008s0350	Cre09.g404500	1
TUG1	gamma tubulin	Agub_g14649	27.3	58.66	-1.305	reproductive	Vocar.0001s0264	Cre06.g299300	1
UNI2	Coiled-coil protein	Agub_g6376	1.38	1.15	0.081	no difference	Vocar.0030s0154	Cre09.g394695	1
UNI3/TUD1	delta tubulin	Agub_g1581	8.99	8.77	-0.154	no difference	Vocar.0011s0165	Cre03.g187350	1
VFL1	Variable flagella protein 1	Agub_g4909	1.93	4.22	-1.339	no difference	Vocar.0065s0013	Cre08.g372900	1
VFL3	Protein required for templated centriole assembly	Agub_g13324	19.77	9.47	0.866	no difference	Vocar.0002s0080	Cre06.g279900	1
FA1	Flagellar Autonomy Protein	Agub_g2568	3.74	4.25	-0.381	no difference	Vocar.0002s0679	Cre06.g257600	1
SAS4c	Essential for centriole duplication; involved in attachment of microtubules to the central tube/centriole; MT-interacting domain	Agub_g4541	3.88	2.78	0.267	no difference	Vocar.0002s0400	Cre06.g275400	1
VFL2/CEN1	Centrin	Agub_g6512	257.57	346.11	-0.621	reproductive	Vocar.0012s0203	Cre11.g468450	1
		Agub_g3600	40.73	80.6	-1.182	reproductive	Vocar.0050s0015
UNI1		Agub_g10454	8.3	8.74	-0.273	no difference	Vocar.0004s0236	Cre17.g705650	1
FAP134	Centriolin	Agub_g5202	164.31	117.41	0.291	no difference	Vocar.0028s0074	Cre12.g531500	1
SSA17	Homolog of CEP164. Found in human centrosome proteome. Essential for primary cilia formation; not essential for centriole duplication in human cells	Agub_g5912	40.56	33.16	0.099	no difference	Vocar.0026s0085	Cre10.g444450	3
CEP76	Found in human centrosome proteome. Depletion of CEP76 results in accumulation of centriolar intermediates.	Agub_g11197	2.71	5.63	-1.271	no difference	Vocar.0020s0014	Cre13.g588250	3
DIP13	Deflagellation inducible protein. Depletion in Chlamydomonas results in growth reduction, multi-nucleated, multi-flagellated cells	Agub_g3502	267.28	233.99	-0.001	no difference	Vocar.0024s0043	Cre17.g724550	3
NPHP1	Mutated in Nephronopthisis/Senoir-Loken Syndrome	Agub_g6810	8.04	0.89	3.025	somatic	Vocar.0073s0036; Vocar.0008s0075	Cre08.g385250	3
NPHP3	Mutated in Nephronopthisis/Senoir-Loken Syndrome	Agub_g14870	40.13	59.19	-0.752	reproductive	Vocar.0031s0051	Cre12.g495250	3
NPHP5	Mutated in Nephronopthisis/Senoir-Loken Syndrome; interacts with RPGR (BUG6)	Agub_g6029	26.26	17.4	0.408	no difference	Vocar.0013s0057	Cre06.g284300	3
POC1	Depletion in Chlamydomonas impairs centriole duplication and overexpression results in elongated centrioles	Agub_g8414	80.89	31.82	1.166	somatic	Vocar.0009s0060	Cre02.g115250	3
POC5	Centrin-interacting protein; depletion results in growth defect	Agub_g2075	10.12	17.67	-1.013	no difference	Vocar.0005s0174	Cre03.g163000	3
WDR16	Identified in T. brucei flagella proteome	Agub_g11452	67.99	56.24	0.083	no difference	Vocar.0004s0391	Cre17.g728650	3
ASQ2	Critical for linkage between mother and daughter centrioles	Agub_g6379	25.37	43.1	-0.958	reproductive	Vocar.0009s0148	Cre09.g394880	4
Basal bodies, BUG
TEK1	Tektin	Agub_g11258	708.42	238.79	1.376	somatic (biased)	Vocar.0039s0062	Cre16.g655750	5
DIP13		Agub_g3502	267.28	233.99	-0.001	no difference	Vocar.0024s0043	Cre17.g724550	5
Rib43a	Rib43a	Agub_g1749	102.2	155.58	-0.798	reproductive	Vocar.0015s0345	Cre03.g178500	5
Rib72	Rib72	Agub_g797	410.36	531.84	-0.567	reproductive	Vocar.0001s1159	Cre02.g091700	5
CCT3	CCT3	Agub_g5871	205.75	303.29	-0.754	reproductive	Vocar.0026s0092	Cre10.g443250	5
BUG1	BUG1	Agub_g14785	185.32	249.31	-0.62	reproductive	Vocar.0019s0112	Cre10.g432850	5
BUG2	BUG2	Agub_g3121	156.59	249.22	-0.864	reproductive	Vocar.0002s0489	Cre06.g261900	5
BUG3	BUG3	Agub_g4100	56.51	37.75	0.394	no difference	Vocar.0028s0056	Cre13.g564400	5
BUG4	BUG4	Agub_g9365	329.99	371.15	-0.361	reproductive	Vocar.0056s0010	Cre09.g390949	5
BUG5	BUG5/NDPK	Agub_g550	226.18	146.22	0.438	somatic	Vocar.0001s1138	Cre12.g558700	5
BUG6	BUG6/NPHP5	Agub_g6029	26.26	17.4	0.408	no difference	Vocar.0013s0057	Cre06.g284300	5
BUG7	DNJ1	Agub_g10434	186.77	295.62	-0.852	reproductive	Vocar.0004s0214	Cre17.g701500	5
BUG8	BUG8	Agub_g1184	61.52	21.73	1.303	somatic	Vocar.0011s0349	Cre03.g199500	5
BUG9	BUG9	Agub_g10639	112.8	123.53	-0.329	no difference	Vocar.0027s0128	Cre02.g095149	5
BUG10	BUG10	Agub_g12906	630.72	453.47	0.284	somatic	Vocar.0029s0081	Cre10.g466650	5
BUG11	OFD1	Agub_g10522	4.69	7.29	-0.829	reproductive	Vocar.0004s0175	Cre17.g703600	5
BUG12	BUG12	Agub_g9238	127.95	115.28	-0.037	no difference	Vocar.0001s0359	Cre13.g573500	5
BUG13	BUG13	Agub_g2219	391.97	610.69	-0.831	reproductive	Vocar.0005s0328	Cre10.g424250	5
BUG14	BUG14	Agub_g8088	156.33	162.08	-0.242	no difference	Vocar.0016s0100	Cre12.g489750	5
BUG15	BUG15	Agub_g13522	155.28	78.32	0.798	somatic	Vocar.0008s0314	Cre18.g749947	5
BUG16	BUG16	Agub_g3999	50.01	131.33	-1.585	reproductive	Vocar.0043s0073	Cre12.g536100	5
BUG17	BUG17	Agub_g15178	70.71	91.91	-0.572	reproductive	Vocar.0007s0423	Cre01.g015850	5
BUG18	BUG18	Agub_g10112	5.82	6.28	-0.306	no difference	Vocar.0001s0563	Cre01.g048250	5
BUG19	BUG19	Agub_g14917	11.18	11.71	-0.265	no difference	Vocar.0006s0030	Cre01.g012800	5
BUG20	BUG20	Agub_g15298	8.51	2.33	1.683	somatic	Vocar.0041s0089	Cre16.g654150	5
BUG21	PACRG	Agub_g10214	258.38	374.45	-0.727	reproductive	Vocar.0001s1595	Cre02.g113400	5
BUG22	BUG22	Agub_g5270	591.84	445.05	0.219	no difference	Vocar.0011s0048	Cre07.g351650	5
BUG23	BUG23	Agub_g15211	26.03	7.04	1.692	somatic	Vocar.0029s0015	Cre10.g461350	5
BUG24	BUG24	Agub_g4869	6.41	4.42	0.347	no difference	Vocar.0037s0107	Cre12.g521100	5
BUG28	RPGR1	Agub_g5456	68.31	8.63	2.792	somatic (biased)	Vocar.0022s0202	Cre14.g632050	6
BUG31	BUG31/NESG1	Agub_g3258	48.03	47.72	-0.18	no difference	Vocar.0001s1194	Cre02.g092700	6
BUG32	BUG32/Mns1	Agub_g8451	311.05	295.92	-0.12	no difference	Vocar.0017s0171	Cre17.g737100	6
Basal bodies, POC
POC1	POC1/WDR51A	Agub_g8414	80.89	31.82	1.166	somatic	Vocar.0009s0060	Cre02.g115250	5
POC2	POC2	Agub_g3382	8.1	5.24	0.434	somatic	Vocar.0057s0038	Cre10.g436000	5
POC3	CEP290/NPHP6	Agub_g1955	15.36	8.07	0.737	somatic	Vocar.0040s0104	Cre03.g167550	5
POC4	POC4/SFI1-like	Agub_g1895	7.18	1.02	2.575	somatic (biased)	Vocar.0040s0044	Cre03.g170550	5
POC5	POC5	Agub_g2075	10.12	17.67	-1.013	no difference	Vocar.0005s0174	Cre03.g163000	5
POC6	POC6	Agub_g13251	359.19	135.65	1.219	somatic	Vocar.0002s0032	Cre06.g283550	5
POC7	UNC119	Agub_g5354	467.05	453.37	-0.15	no difference	Vocar.0051s0011	Cre07.g356400	5
POC8	POC8/14-3-3	Agub_g4217	1305.65	1340.22	-0.231	reproductive	Vocar.0002s0678	Cre06.g257500	5
POC9	Rib72-like	Agub_g3617	8.46	14.64	-0.981	reproductive	Vocar.0050s0057	Cre14.g611250	5
POC10	NPH4	Agub_g5201	31.72	12.18	1.187	somatic	Vocar.0028s0072	Cre12.g531400	5
POC11	POC11	Agub_g1396	12.74	3.53	1.68	somatic	Vocar.0033s0121	Cre03.g195450	5
POC12	POC12/MKS1	Agub_g7953	3.95	9.82	-1.478	no difference	Vocar.0031s0027	Cre12.g495350	5
POC13	FAP186	Agub_g2916	157.77	104.45	0.408	no difference	Vocar.0019s0011	Cre03.g156250	5
POC14	POC14/14-3-3	Agub_g538	2535.03	2288.96	-0.045	no difference	Vocar.0001s1177	Cre12.g559250	5
POC15	EF-hand protein	Agub_g7506	1.42	0.79	0.66	somatic	Vocar.0014s0277	Cre13.g607650	5
POC17	POC17	Agub_g6054	107.34	220	-1.227	reproductive	Vocar.0004s0447	Cre02.g088000	5
POC19	POC19	Agub_g8083	4.1	0	7.309	somatic (specific)	Vocar.0016s0103	Cre12.g492850	6
POC20	POC20/UBA1	Agub_g13484	121.67	100.36	0.085	no difference	Vocar.0008s0298	Cre09.g386400	6
POC21	POC21/AGG3	Agub_g11441	85.26	60.65	0.294	no difference	Vocar.0028s0169	Cre10.g456100	6
a The name of homologs correspond to the genome version as follows: Vocar○○○○○○○○m.g (v2.0); Vocar.○○○○s○○○○ (v2.1).
b Loci in v5.6 genome of C. reinhardtii
c Not included in V. carteri datasets in the previous study7 but added in this study.
References for Dataset S4
1. Zones, J. M., Blaby, I. K., Merchant, S. S. & Umen, J. G. High-resolution profiling of a synchronized diurnal transcriptome from Chlamydomonas reinhardtii reveals continuous cell and metabolic differentiation. Plant Cell 27, 2743–2769 (2015).
2. Barker, A. R., Renzaglia, K. S., Fry, K. & Dawe, H. R. Dawe, Bioinformatic analysis of ciliary transition zone proteins reveals insights into the evolution of ciliopathy networks. BMC Genomics 15, 531 (2014).
3. Hodges, M. E., Scheumann, N., Wickstead, B., Langdale, J. A. & Gull, K. Reconstructing the evolutionary history of the centriole from protein components. J. Cell Sci. 123, 1407–1413 (2010).
4. Feldman, J. L. & Marshall, W. F. ASQ2 encodes a TBCC-like protein required for mother-daughter centriole linkage and mitotic spindle orientation. Curr. Biol. 19, 1238–1243 (2009).
5. Keller, L. C., Romijn, E. P., Zamora, I., Yates, J. R. & Marshall, W. F. Proteomic analysis of isolated Chlamydomonas centrioles reveals orthologs of ciliary-disease genes. Curr. Biol. 15, 1090–1098 (2005).
6. Keller, L. C. et al. Molecular architecture of the centriole proteome: The conserved WD40 domain protein POC1 is required for centriole duplication and length control. Mol. Biol. Cell 20, 1150–1166 (2009).
7. Matt, G. Y. & Umen, J. G. Cell-type transcriptomes of the multicellular green alga Volvox carteri yield insights into the evolutionary origins of germ and somatic differentiation programs. Genes|Genomes|Genetics 8, 531–550 (2018).
