# Supplementary material for: Genome sequencing of the multicellular alga Astrephomene provides insights into convergent evolution of germ-soma differentiation
Source: Sci Rep. 2021 Nov 22;11:22231. doi: 10.1038/s41598-021-01521-x (PMC8608804; doi:10.1038/s41598-021-01521-x)
Supplement: Supplementary file 5 — Supplementary Information 5. [file 41598_2021_1521_MOESM5_ESM.xlsx]

## Sheet: Dataset S5
Supplementary Data 5. List of expression of photosynthesis genes in Astrephomene gubernaculifera.
gene name	protein	locus	soma TPM	repr TPM	log2 fold change	classification	V. carteri homologa	C. reinhardtii homologb	References
Core photosynthesis, LHCII
LHCBM1	LHCII type IV	Agub_g9939	1157.13	2759.72	-1.449	reproductive (biased)	Vocar.0001s0479	Cre01.g066917	1–3, this study
LHCBM5	LHCII type II	Agub_g7108	356.87	839.84	-1.43	reproductive (biased)	Vocar.0014s0016	Cre03.g156900
Major LHCII Clade 1	LHCII type I	Agub_g2631	3406.21	4944.92	-0.731	reproductive	Vocar.0002s0046 (LHCBM3.1); Vocar.0002s0051 (LHCBM3.2); Vocar.0002s0043 (LHCBM3.3); Vocar.0002s0047 (LHCBM3.4); Vocar.0002s0041 (LHCBM3.5); Vocar.0002s0042 (LHCBM3.6); Vocar.0709s0001 (LHCBM3.7); Vocar.0002s0050 (LHCBM3.8); Vocar.0002s0044 (LHCBM3.9); Vocar.0002s0048 (LHCBM3.10); Vocar.0002s0055 (LHCBM3.11); Vocar.0002s0054 (LHCBM3.12); Vocar.0006s0236 (LHCBM3.13); Vocar.0002s0052 (LHCBM3.14); Vo…	Cre04.g232104 (LHCBM3); Cre06.g283950 (LHCBM4); Cre06.g285250 (LHCBM6); Cre06.g284250 (LHCBM8); Cre06.g284200 (LHCBM9)
		Agub_g13253	377.29	1034.54	-1.65	reproductive
		Agub_g13256	20.23	115.83	-2.713	reproductive (biased)
		Agub_g13257	46.59	299.75	-2.897	reproductive (biased)
Major LHCII Clade 4	LHCII type III	Agub_g9801	700.77	1720.56	-1.49	reproductive (biased)	Vocar.0012s0221 (LHCBM2.1); Vocar.0007s0216 (LHCBM2.2); Vocar.0007s0215 (LHCBM2.3); Vocar.0012s0144 (LHCBM2.4); Vocar.0012s0172 (LHCBM2.5); Vocar.0012s0145 (LHCBM2.6); Vocar.0030s0156 (LHCBM2.7)	Cre12.g548400 (LHCBM2); Cre12.g548950 (LHCBM7)
		Agub_g9805	1613.31	4844.59	-1.78	reproductive (biased)
LHCB4		Agub_g12868	1001.73	2591.74	-1.566	reproductive (biased)	Vocar.0021s0124	Cre17.g720250
Core photosynthesis, PSII
PSBY	Ycf32-related polyprotein of photosystem II	Agub_g11432	261.44	803.52	-1.815	reproductive (biased)	Vocar.0028s0156	Cre10.g452100	2
PSBX	X protein, 4.1 kDa photosystem II subunit	Agub_g11517	1070.21	2841.52	-1.604	reproductive (biased)	Vocar.0004s0497	Cre02.g082750	2
PSBPQ	OEE3	Agub_g4054	962.33	2093.64	-1.316	reproductive	Vocar.0065s0007	Cre08.g372450	2
PSBP1	OEE2	Agub_g9918	969.9	2095.47	-1.306	reproductive		Cre12.g550850	2
PSBW	W protein	Agub_g6979	797.7	1922.6	-1.463	reproductive (biased)	Vocar.0027s0094		2
PSBR	10 kDa photosystem II polypeptide	Agub_g3093	1304.05	2625.23	-1.204	reproductive	Vocar.0002s0459	Cre06.g261000	2
PSBPO	OEE1	Agub_g6653	1731.67	2920.66	-0.948	reproductive	Vocar.0009s0198	Cre09.g396213	2
PSBSc	22 kDa protein, photosystem II	Agub_g15171	3.48	6.99	-1.184	no difference	Vocar.0007s0069	Cre01.g016600 (PSBS1); Cre01.g016750 (PSBS2)	4
Core photosynthesis, b6f
PETC	Rieske iron-sulfur protein	Agub_g6336	347.96	850.8	-1.485	reproductive (biased)	Vocar.0009s0349	Cre11.g467689	2
PETM	PetM subunit	Agub_g9725	143.33	551.53	-2.141	reproductive (biased)	Vocar.0007s0157	Cre12.g546150	2
PETOc	PetO, subunit V	Agub_g547	164	571.19	-1.996	reproductive (biased)	Vocar.0001s1168	Cre12.g558900	2
Core photosynthesis, LHCI
LHCA1	p22/p22.1	Agub_g13241	1258.02	3119.16	-1.505	reproductive (biased)	Vocar.0002s0071	Cre06.g283050	2
LHCA2	p19	Agub_g5995	454.2	1050.83	-1.405	reproductive (biased)	Vocar.0016s0243	Cre12.g508750	2
		Agub_g7947	9.82	20.35	-1.25	reproductive
LHCA3	p14.1	Agub_g6442	779.34	1539.56	-1.177	reproductive	Vocar.0009s0370 (LHCA3.1); Vocar.0015s0072 (LHCA3.2)	Cre11.g467573	2
LHCA4	p14	Agub_g11433	430.65	1044.13	-1.472	reproductive (biased)	Vocar.0028s0157	Cre10.g452050	2
LHCA5	p15.1	Agub_g2119	542.74	1658.58	-1.808	reproductive (biased)	Vocar.0005s0361	Cre10.g425900	2
LHCA6	p18.1	Agub_g3243	363.08	1058.98	-1.74	reproductive (biased)	Vocar.0002s0281	Cre06.g278213	2
LHCA7	p15	Agub_g15062	436.52	1327.21	-1.799	reproductive (biased)	Vocar.0023s0180	Cre16.g687900	2
LHCA8	p18	Agub_g4431	653.63	1249.88	-1.131	reproductive	Vocar.0002s0333	Cre06.g272650	2
LHCA9	p22.2	Agub_g5310	449.32	1303.55	-1.732	reproductive (biased)	Vocar.0011s0017	Cre07.g344950	2
Core photosynthesis, PSI
PSAN	PsaN	Agub_g11513	425.38	1129.75	-1.604	reproductive (biased)	Vocar.0004s0500	Cre02.g082500	2
PSAI	PsaI	Agub_g2096	529.19	1174.6	-1.344	reproductive (biased)	Vocar.0005s0152	Cre03.g165100	2
PSAG	PsaG	Agub_g686	560.46	1345.69	-1.459	reproductive (biased)	Vocar.0001s1032	Cre12.g560950	2
PSAK	PsaK	Agub_g3499	510.7	1110.33	-1.314	reproductive	Vocar.0024s0047	Cre17.g724300	2
PSAH	PsaH	Agub_g14344	224.83	610.18	-1.634	reproductive (biased)	Vocar.0031s0002	Cre07.g330250	2
PSAL	PsaL	Agub_g8033	607.92	1511.06	-1.509	reproductive (biased)	Vocar.0016s0158	Cre12.g486300	2
PSAO	PsaO	Agub_g3749	288.49	1037.28	-2.044	reproductive (biased)	Vocar.0013s0247	Cre07.g334550	2
PSAD	PsaD	Agub_g12158	1112.32	1470.18	-0.595	reproductive	Vocar.0017s0129	Cre05.g238332	2
PSAF	PsaF	Agub_g14488	1165.25	1823.15	-0.84	reproductive	Vocar.0006s0098	Cre09.g412100	2
Core photosynthesis, electron transport
PETEc	plastocyanin	Agub_g1623	509.08	1667.13	-1.908	reproductive (biased)	Vocar.0015s0197; Vocar.0015s0273	Cre03.g182551	4
PETFc	ferredoxin	Agub_g15387	825.06	2530.53	-1.812	reproductive (biased)	Vocar.0022s0106	Cre14.g626700	4
PETHc	ferredoxin-NADP+ reductase	Agub_g7224	183.29	380.49	-1.247	reproductive	Vocar.0027s0034	Cre11.g476750	4
Core photosynthesis, ATP synthase
ATPC		Agub_g4150	1183.35	1513.5	-0.547	reproductive	Vocar.0002s0456	Cre06.g259900	2
ATPG		Agub_g7279	417.97	634.12	-0.795	reproductive	Vocar.0048s0019	Cre11.g481450	2
Assembly factors of PSII
Pitt	Stabilization and localization of POR	Agub_g11584	4.01	0.56	2.523	no difference	Vocar.0007s0029	Cre12.g554103	5
Psb27/LPA19	Assembly of CP43 and lumenal side of PSII; PSII repair	Agub_g9391	30.82	45.23	-0.742	reproductive	Vocar.0056s0023	Cre02.g073850	5
		Agub_g6042	113.29	203.53	-1.036	reproductive	Vocar.0055s0028	Cre05.g243800	5
Psb29/Thf1	PSII repair; assembly of PSII supercomplexes	Agub_g4079	195.83	306.61	-0.84	reproductive	Vocar.0028s0018	Cre13.g562850	5
Alb3/Alb3.1	Integration, folding, and/or assemblyof pD1; integration of LHCII	Agub_g4118	72.77	46.57	0.451	no difference	Vocar.0038s0039	Cre06.g251900	5
PAM68/Sll0933	Conversion of RC to PSII	Agub_g14292	6.78	1.21	2.298	somatic	Vocar.0017s0026	Cre07.g329000	5
Slr1768	PSII repair	Agub_g4837	115.2	149.5	-0.568	reproductive	Vocar.0006s0255	Cre12.g519350	5
Alb3.2/Slr1471	Integration, folding, and/or assemblyof pD1; integration of LHCII	Agub_g11564	44.96	35.15	0.164	no difference	Vocar.0004s0298	Cre17.g729800	5
FKBP20-2	Assembly of PSII supercomplexes	Agub_g9198	2.32	3.33	-0.68	no difference	Vocar.0001s0168	Cre13.g577850	5
TLP18.3/Psb32	PSII repair; turnover of damaged D1; assembly of PSII	Agub_g1662	50.39	157.49	-1.84	reproductive (biased)	Vocar.0015s0285	Cre03.g182150	5
LTO1	Disulfide bond formation in PsbO	Agub_g7944	10.39	5.48	0.704	no difference	Vocar.0031s0029	Cre12.g493150	5
Deg1	Assembly of PSII and PSII supercomplexes	Agub_g4648	34.12	6.88	2.133	somatic (biased)	Vocar20014026m.g	Cre12.g498500	5
CYP38	Assembly of PSII	Agub_g1336	30.67	87.97	-1.711	reproductive (biased)	Vocar.0035s0034	Cre03.g189800	5
CtpA	C-terminal processing of pD1	Agub_g3186	15.3	13.31	0.01	no difference	Vocar.0016s0059	Cre10.g420550	5
		Agub_g10947	10.34	0.62	3.838	somatic (biased)
Psb28	Biogenesis of chlorophyll-binding proteins	Agub_g3306	61.03	38.32	0.47	no difference	Vocar.0001s1283	Cre10.g440450	5
LPA3	Integration of CP43	Agub_g1465	10.88	28.55	-1.584	reproductive	Vocar.0015s0236	Cre03.g184550	5
Slr1768	PSII repair	Agub_g4837	115.2	149.5	-0.568	reproductive	Vocar.0006s0255	Cre12.g519350	5
Assembly factors of b6f
CCB4	Haem ci insertion into apocytochrome b6	Agub_g11329	5.22	0.86	2.261	no difference	Vocar.0042s0052	Cre08.g382300	6
CCDA	Haem insertion into apocytochrome f: thiol-disulphide transporter	Agub_g5385	37.41	13.32	1.297	somatic	Vocar.0051s0044	Cre07.g357800	6
TCA1	petA translation initiation	Agub_g5830	0.14	0.21	-0.749	no difference	Vocar.0011s0287	Cre09.g415500	6
CCS5	Haem insertion into apocytochrome f: thiol-disulphide transporter across thylakoid membrane	Agub_g10435	20.36	9.6	0.901	no difference	Vocar.0004s0216	Cre17.g702150	6
CCB2	Haem ci insertion into apocytochrome b6	Agub_g3979	5.19	1.72	1.371	no difference	Vocar.0034s0004	Cre12.g537850	6
CCS1	Haem insertion into apocytochrome f: haem transfer across thylakoid membrane	Agub_g9236	49.41	5.36	3.03	somatic (biased)	Vocar.0001s0213	Cre13.g575000	6
Q	Assembly of PetD	Agub_g6065	8.82	3.44	1.138	no difference	Vocar.0013s0082	Cre01.g000850	6
MCA1	petA transcript accumulation and translation initiation	Agub_g11939	65.95	57.04	0.021	no difference	Vocar.0020s0117	Cre08.g358250	6
Assembly factors of PSI
PPD1	Early steps of PSI assembly by integrating with specific domains of PsaA/B	Agub_g14696	4.46	3.38	0.186	no difference	Vocar.0030s0036	Cre08.g362900	7
Psa2	Early and/or later steps of PSI assembly	Agub_g3006	67.23	61.71	-0.069	no difference	Vocar.0027s0086	Cre11.g475850	7
Hcf101	Scaffold for iron-sulfur cluster assembly	Agub_g10094	4.88	7.39	-0.794	no difference	Vocar.0001s0627	Cre01.g045902	7
Ycf3	Later steps of PSI assembly and/or stromal ridge formation	Agub_g13698	1.12	1.18	-0.317	low expression	Vocar.0007s0325	Cre12.g552851	7
Ycf37/Pyg7	Formation of PSI trimers, later steps of PSI assembly	Agub_g5063	23.94	41.08	-0.963	no difference	Vocar.0037s0004	Cre12.g524300	7
Y3IP1	PSI assembly by interacting with Ycf3	Agub_g4415	4.75	5.64	-0.424	no difference	Vocar.0002s0069	Cre06.g280650	7
Alb3	Integration, folding, and/or assembly of PsaA/B, pD1 and LHC	Agub_g4118	72.77	46.57	0.451	no difference	Vocar.0038s0039	Cre06.g251900	7
CnfU	Scaffolds for iron-sulfur cluster assembly and delivery	Agub_g13525	14.84	21.79	-0.76	no difference	Vocar.0008s0312	Cre18.g748447	7
VIPP1	PSI assembly, thylakoid biogenesis, chloroplast envelope maintenance	Agub_g9065	123.3	113.88	-0.07	no difference	Vocar.0001s0066	Cre13.g583550	7
RubA	Integration of Fx in PSI assembly, PSII accumulation	Agub_g8819	56.86	55.3	-0.143	no difference	Vocar.0003s0094 (RubA); Vocar.0072s0015 (RubA.2)	Cre07.g315150	7
Assembly factors of ATP synthase
TDA1	Octotrico peptide repeat protein, functions in translation initiation of atpA	Agub_g11711	1	0.44	0.992	low expression	Vocar20002206m.g	Cre08.g358350	6
Tetrapyrrole biosynthesis
GTS1	glutamyl/glutaminyl-tRNA synthetase	Agub_g4005	85.43	128.75	-0.788	reproductive	Vocar.0014s0250	Cre11.g467547	2
GSA1	glutamate-1-semialdehyde aminotransferase	Agub_g3377	12.5	11.85	-0.117	no difference	Vocar.0019s0198	Cre03.g158000	2
PBGD1	porphobilinogen deaminase	Agub_g7418	23.83	22.94	-0.14	no difference	Vocar.0041s0034	Cre16.g663900	2
UROD3	uroporphyrinogen decarboxylase	Agub_g9393	7.22	5.6	0.162	no difference	Vocar.0056s0027	Cre02.g073700	2
GTR	glutamyl-tRNA reductase	Agub_g12658	64.89	116.97	-1.039	reproductive	Vocar.0067s0036	Cre07.g342150	2
ALAD	d-aminolevulinic acid dehydratase	Agub_g742	202.95	79.91	1.159	somatic	Vocar.0001s1205	Cre02.g091050	2
CPX1	coproporphyrinogen III oxidase	Agub_g5720	46.85	108.75	-1.396	reproductive	Vocar.0028s0183	Cre02.g085450	2
CPX2	coproporphyrinogen III oxidase	Agub_g3260	11.44	15.5	-0.631	no difference	Vocar.0001s1192	Cre02.g092600	2
PBGD2	porphobilinogen deaminase	Agub_g8392	16.65	12.93	0.157	no difference	Vocar.0009s0001	Cre02.g113850	2
PPX1	protoporphyrinogen oxidase	Agub_g15114	10.22	5.41	0.729	no difference	Vocar.0008s0226	Cre09.g396300	2
UROS	uroporphyrinogen-III synthase	Agub_g817	13.71	8.15	0.583	no difference	Vocar.0036s0010	Cre09.g409100	2
GTS2	glutamyl/glutaminyl-tRNA synthetase	Agub_g9037	24.23	25.09	-0.244	no difference	Vocar.0003s0007	Cre07.g313700	2
UROD2	uroporphyrinogen decarboxylase	Agub_g10210	37.55	20.45	0.683	no difference	Vocar.0001s1599	Cre02.g076300	2
Chlorophyll biosynthesis
CHLH2	magnesium chelatase subunit H	Agub_g3011	18.66	5.95	1.461	somatic	Vocar.0027s0037	Cre11.g477625	2
GUN4	tetrapyrrole-binding protein	Agub_g5539	9.71	5.97	0.506	no difference	Vocar.0022s0158	Cre05.g246800	2
POR1	light-dependent protochlorophyllide reductase	Agub_g12615	20.3	67.9	-1.928	reproductive (biased)	Vocar.0011s0096	Cre01.g015350	2
CHLH1	magnesium chelatase subunit H	Agub_g8978	27.2	43.27	-0.86	reproductive	Vocar.0003s0179	Cre07.g325500	2
CRD1	copper response defect 1 protein	Agub_g13724	155.76	295.71	-1.118	reproductive	Vocar.0005s0072	Cre07.g346050	2
HCAR	putative 7-hydroxymethyl-chlorophyll a reductase	Agub_g6509	18.93	33.22	-1.006	reproductive	Vocar.0012s0189	Cre11.g468700	2
CHLD	magnesium chelatase subunit D	Agub_g5979	7.23	9.09	-0.542	no difference	Vocar.0055s0003	Cre05.g242000	2
DVR1	3,8-divinyl protochlorophyllide a 8-vinyl reductase	Agub_g186	11.74	11.25	-0.137	no difference	Vocar.0001s0674	Cre01.g042800	2
CHLI1	magnesium chelatase subunit I	Agub_g11113	13.12	18.63	-0.702	no difference	Vocar.0015s0053	Cre06.g306300	2
CHLI2	magnesium chelatase subunit I	Agub_g6227	15.12	8.09	0.722	no difference	Vocar.0016s0202	Cre12.g510800	2
CHLM	magnesium protoporphyrin O-methyltransferase	Agub_g4647	18.54	13.43	0.282	no difference	Vocar.0006s0270	Cre12.g498550	2
CAO1	chlorophyllide a oxygenase	Agub_g218	38.46	31.29	0.107	no difference	Vocar.0001s0705	Cre01.g043350	2
a The name of homologs correspond to the genome version as follows: Vocar○○○○○○○○m.g (v2.0); Vocar.○○○○s○○○○ (v2.1).
b Loci in v5.6 genome of C. reinhardtii
c Not included in V. carteri datasets in the previous study3 but added in this study.
References for Dataset S5
1. Elrad, D. & Grossman, A. R. genome’s-eye view of the light-harvesting polypeptides of Chlamydomonas reinhardtii. Curr. Genet. 45, 61–75 (2004).
2. Zones, J. M., Blaby, I. K., Merchant, S. S. & Umen, J. G. High-resolution profiling of a synchronized diurnal transcriptome from Chlamydomonas reinhardtii reveals continuous cell and metabolic differentiation. Plant Cell 27, 2743–2769 (2015).
3. Matt, G. Y. & Umen, J. G. Cell-type transcriptomes of the multicellular green alga Volvox carteri yield insights into the evolutionary origins of germ and somatic differentiation programs. Genes|Genomes|Genetics 8, 531–550 (2018).
4. Allen, J. F., de Paula, W. B. M., Puthiyaveetil, S. & Nield, J. A structural phylogenetic map for chloroplast photosynthesis. Trends Plant Sci. 16, 645–655 (2011).
5. Nickelsen, J. & Rengstl, B. Photosystem II assembly: from cyanobacteria to plants. Annu. Rev. Plant Biol. 64, 609–635 (2013).
6. Schöttler, M. A., Tóth, S. Z., Boulouis, A. & Kahlau, S. Photosynthetic complex stoichiometry dynamics in higher plants: biogenesis, function, and turnover of ATP synthase and the cytochrome b6f complex. J. Exp. Bot. 66, 2373–2400 (2015).
7. Yang, H., Liu, J., Wen, X. & Lu, C. Molecular mechanism of photosystem I assembly in oxygenic organisms. Biochim. Biophys. Acta Bioenerg. 1847, 838–848 (2015).
