# Supplementary material for: Genome sequencing of the multicellular alga Astrephomene provides insights into convergent evolution of germ-soma differentiation
Source: Sci Rep. 2021 Nov 22;11:22231. doi: 10.1038/s41598-021-01521-x (PMC8608804; doi:10.1038/s41598-021-01521-x)
Supplement: Supplementary file 6 — Supplementary Information 6. [file 41598_2021_1521_MOESM6_ESM.xlsx]

## Sheet: Dataset S6
Supplementary Data 6. List of expression of carbon metabolism genes in Astrephomene gubernaculifera.
gene name	protein	locus	soma TPM	repr TPM	log2 fold change	classification	V. carteri homologa	C. reinhardtii homologb	References
CBB cycle
RBCS	RUBISCO SSS	Agub_g4502	256.81	706.23	-1.651	reproductive (biased)	Vocar.0033s0070 (RBCS1); Vocar.0033s0068 (RBCS2); Vocar.0033s0067 (RBCS3); Vocar.0033s0069 (RBCS4); Vocar.0033s0072 (RBCS5); Vocar.0033s0065 (RBCS6); Vocar.0033s0066 (RBCS7)	Cre02.g120100 (RBCS1); Cre02.g120150 (RBCS2)	1
		Agub_g8284	320.07	579.04	-1.049	reproductive
		Agub_g8285	524.07	1215.42	-1.405	reproductive (biased)
PGK1	phosphoglycerate kinase	Agub_g6547	999.3	1317.19	-0.591	reproductive	Vocar.0030s0188	Cre11.g467770	1
GAP3	glyceraldehyde-3-phosphate dehydrogenase	Agub_g8638	446.46	996.89	-1.354	reproductive (biased)	Vocar.0013s0021	Cre01.g010900	1
FBA1	fructose-1,6-bisphosphate aldolase	Agub_g12196	12.75	22.68	-1.026	reproductive	Vocar.0024s0211	Cre01.g006950	1
FBA3	fructose-1,6-bisphosphate aldolase	Agub_g6901	2776.18	3950.25	-0.702	reproductive	Vocar.0008s0418	Cre05.g234550	1
FBP2	fructose-1,6-bisphosphatase	Agub_g6225	22.78	50.05	-1.336	reproductive	Vocar.0016s0204	Cre12.g510650	1
TRK1c	transketolase	Agub_g11422	107.73	373.14	-1.988	reproductive (biased)	Vocar.0004s0460	Cre02.g080200	1
RPE1	ribulose phosphate-3-epimerase	Agub_g6235	204.86	407.85	-1.191	reproductive	Vocar.0016s0191	Cre12.g511900	1
PRK1	phosphoribulokinase	Agub_g13663	299.04	959.77	-1.876	reproductive (biased)	Vocar.0007s0361	Cre12.g554800	1
SBP1	sedoheptulose-1,7-bisphosphatase	Agub_g1004	184.39	313.85	-0.961	reproductive	Vocar.0015s0215	Cre03.g185550	1
RPI1	ribose-5-phosphate isomerase	Agub_g1580	51.59	227.41	-2.334	reproductive (biased)	Vocar.0011s0167	Cre03.g187450	1
CP12	CP12	Agub_g11293	852.28	1746.25	-1.228	reproductive	Vocar.0042s0039	Cre08.g380250	1
RAF1	RUBISCO accumulation factor 1	Agub_g11075	18.98	17.49	-0.076	no difference	Vocar.0030s0064	Cre06.g308450	1
RCA1	RUBISCO activase	Agub_g2594	71.15	270.74	-2.126	reproductive (biased)	Vocar.0001s1749	Cre04.g229300	1
starch biosynthesis
PGI1	phosphoglucose isomerase	Agub_g1809	384.15	532.84	-0.666	reproductive	Vocar.0015s0194	Cre03.g175400	2
GPM1	phosphoglucomutase	Agub_g3226	462.46	133.62	1.599	somatic (biased)	Vocar.0002s0273	Cre06.g278210	2
GPM2	phosphoglucomutase	Agub_g13175	48.98	27.79	0.619	somatic	Vocar.0045s0067	Cre01.g012600	2
STA1	ADP-glucose pyrophosphorylase large subunit 1	Agub_g10311	346.69	456.76	-0.591	reproductive	Vocar.0001s1701	Cre13.g567950	3
AGP2	ADP-glucose pyrophosphorylase large subunit 2	Agub_g10757	109.97	185	-0.945	reproductive	Vocar.0018s0105	Cre16.g683450	3
STA6	ADP-glucose pyrophosphorylase small subunit	Agub_g1609	117.09	198.48	-0.955	reproductive	Vocar.0011s0326	Cre03.g188250	4
SSI1	soluble starch synthase	Agub_g4851	0.99	0	1.797	low expression	Vocar.0037s0127	Cre12.g521700	2
SSS2	soluble starch synthase	Agub_g1447	22.96	29.48	-0.552	reproductive	Vocar.0015s0224	Cre03.g185250	2
SSS4	soluble starch synthase	Agub_g7450	1.46	0	0.932	low expression	Vocar.0041s0007	Cre16.g665800	2
SSS5	soluble starch synthase	Agub_g7421	7.91	13.43	-0.97	no difference	Vocar.0007s0013	Cre16.g663850	2
STA2	starch synthase granule-bound	Agub_g3568	285.17	104.91	1.25	somatic	Vocar.0001s1467	Cre17.g721500	4
STA3	glycogen-primed starch synthase	Agub_g13199	42.9	19.19	0.961	somatic	Vocar.0002s0103	Cre06.g282000	4
SBE2	starch branching enzyme	Agub_g4269	30.38	32.08	-0.267	no difference	Vocar.0002s0315	Cre06.g270100	2
SBE3	starch branching enzyme	Agub_g5907	358.86	264.23	0.25	somatic	Vocar.0026s0071	Cre10.g444700	2
ISA1/STA7	isoamylase, starch debranching enzyme	Agub_g7114	46.45	30.61	0.411	no difference	Vocar.0014s0023	Cre03.g155001	5
ISA2	isoamylase-type starch debranching enzyme, isoform 2	Agub_g12806	19.54	23.27	-0.449	no difference	Vocar.0004s0314	Cre17.g698850	5
ISA3	isoamylase, starch debranching enzyme	Agub_g977	62.68	52.57	0.061	no difference	Vocar.0013s0145	Cre03.g207713	5
PHOA	starch phosphorylase	Agub_g12544	182.93	172.85	-0.112	no difference	Vocar.0023s0216	Cre07.g336950	6
PHOB	starch phosphorylase	Agub_g9829	593.35	623.67	-0.264	reproductive	Vocar.0007s0315	Cre12.g552200	6
starch degradation
PWD1	phosphoglucan water dikinase	Agub_g12852	23.12	21.73	-0.102	no difference	Vocar.0004s0171	Cre17.g719900	3
GWD1	alpha-glucan water dikinase	Agub_g8979	23.49	10.37	0.994	somatic	Vocar.0003s0059	Cre07.g319300	3
GWD2	R1 Protein, alpha-glucan water dikinase	Agub_g2521	30.84	23.3	0.215	no difference	Vocar.0009s0098	Cre07.g332300	3
GWD3	alpha-glucan water dikinase	Agub_g14708	2.26	0	3.648	low expression	Vocar20013571m.g	Cre08.g363874	3
AMA1	alpha-amylase	Agub_g6794	1.13	0.99	0.007	no difference	Vocar.0008s0085	Cre08.g385500	2
AMA2	alpha-amylase	Agub_g11888	53.83	89.96	-0.934	reproductive	Vocar.0021s0194	Cre08.g362450	2
AMB1	beta-amylase	Agub_g15406	48.43	30.7	0.469	no difference	Vocar.0015s0109	Cre06.g307150	2
AMB2	beta-amylase	Agub_g14684	9.41	21.49	-1.377	reproductive	Vocar.0003s0276	Cre06.g270350	2
AMB3	beta-amylase	Agub_g197	109.89	59.82	0.686	somatic	Vocar.0001s0659	Cre01.g044100	2
DPE2	alpha-1,4-glucanotransferase	Agub_g10651	17.24	18.18	-0.268	no difference	Vocar.0027s0145	Cre02.g095126	3
HXK1	hexokinase	Agub_g8351	62.92	48.14	0.192	no difference	Vocar.0009s0046	Cre02.g117500	2
glycolysis/gluconeogenesis
PFK1	phosphofructokinase	Agub_g4578	62.48	77.35	-0.504	reproductive	Vocar.0002s0496	Cre06.g262900	1
PFK2	phosphofructokinase	Agub_g13689	80.68	89.8	-0.346	no difference	Vocar.0007s0331	Cre12.g553250	1
FBP1	fructose-1,6-bisphosphatase	Agub_g12627	2899.64	2179.99	0.218	somatic	Vocar.0005s0037	Cre07.g338451	1
FBA4	fructose-1,6-bisphosphate aldolase	Agub_g8300	12	13.06	-0.318	no difference	Vocar.0033s0026	Cre02.g115650	1
GAP1	glyceraldehyde 3-phosphate dehydrogenase	Agub_g7971	37.81	69.49	-1.069	reproductive	Vocar.0031s0009	Cre12.g485150	1
		Agub_g7985	14.2	17.75	-0.516	no difference
GAP2	glyceraldehyde 3-phosphate dehydrogenase	Agub_g915	204.36	211.15	-0.24	no difference	Vocar.0017s0057	Cre07.g354200	1
GAPN1c	glyceraldehyde 3-phosphate dehydrogenase	Agub_g3067	110.67	108.61	-0.165	no difference	Vocar.0001s1126	Cre12.g556600	1
PGK2	phosphoglycerate kinase	Agub_g914	5.76	7.79	-0.62	no difference	Vocar.0017s0058	Cre07.g354250	1
PGM4	phosphoglycerate mutase	Agub_g8815	8.96	3.82	1.066	somatic	Vocar.0003s0446	Cre05.g232550	1
PGH1	enolase	Agub_g4701	1744.11	2173.66	-0.51	reproductive	Vocar.0006s0398	Cre12.g513200	1
PYK1	pyruvate kinase	Agub_g5224	51.9	44.46	0.024	no difference	Vocar.0028s0006	Cre12.g533550	1
PYK2	pyruvate kinase	Agub_g13351	30.25	12.47	1.094	somatic	Vocar.0002s0096	Cre06.g280950	1
PYK3	pyruvate kinase	Agub_g6874	79.68	67.95	0.037	no difference	Vocar.0008s0405	Cre05.g234700	1
PYK4	pyruvate kinase	Agub_g2966	55.09	27.26	0.825	somatic	Vocar.0014s0005	Cre03.g144847	1
PYK5	pyruvate kinase	Agub_g9331	20.03	37.67	-1.108	reproductive	Vocar.0044s0014	Cre02.g147900	1
MDH3	malate dehydrogenase	Agub_g10057	281.46	144.83	0.765	somatic	Vocar.0054s0004	Cre02.g145800	1
PCK1,2,3	phosphoenolpyruvate carboxykinase	Agub_g10241	2225.2	2236.02	-0.2	reproductive	Vocar.0021s0021 (PCK1); Vocar.0008s0023 (PCK2); Vocar.0021s0022 (PCK3)	Cre02.g141400	1
		Agub_g12788	59.31	136.47	-1.397	reproductive (biased)
		Agub_g12789	11.45	15.12	-0.589	no difference
PEPC2	phosphoenolpyruvate carboxylase	Agub_g1873	19.53	14.33	0.254	no difference	Vocar.0015s0128	Cre03.g171950	1
TCA cycle
PDC1	mitochondrial pyruvate dehydrogenase complex E1 alpha subunit	Agub_g12551	165.46	233.92	-0.693	reproductive	Vocar.0023s0211	Cre07.g337650	7
PDH1a	mitochondrial pyruvate dehydrogenase complex E1 beta subunit	Agub_g5406	193.42	190.75	-0.171	no difference	Vocar.0023s0019	Cre16.g677026	7
DLA1	mitochondrial pyruvate dehydrogenase complex E2 subunit	Agub_g13504	114.08	118.36	-0.246	no difference	Vocar.0008s0302	Cre09.g386735	7
DLD1	mitochondrial pyruvate dehydrogenase complex E3 subunit	Agub_g7169	340.23	570.17	-0.939	reproductive	Vocar.0027s0029	Cre18.g749847	7
CIS1	citrate synthase	Agub_g4741	677.48	890.74	-0.589	reproductive	Vocar.0006s0313	Cre12.g514750	1
ACH1	aconitase	Agub_g190	3932.6	4894.31	-0.509	reproductive	Vocar.0001s0673	Cre01.g042750	1
IDH1	isocitrate dehydrogenase, NAD-dependent, regulatory subunit	Agub_g11448	36.51	49.57	-0.629	no difference	Vocar.0004s0404	Cre17.g728800	1
IDH2	isocitrate dehydrogenase, NAD-dependent, catalytic subunit	Agub_g10303	691.11	1161.68	-0.942	reproductive	Vocar.0054s0043	Cre02.g143250	1
IDH3	isocitrate dehydrogenase, NADP-dependent	Agub_g2587	1771.99	1767.69	-0.189	no difference	Vocar.0025s0166	Cre04.g214500	1
OGD1	oxoglutarate dehydrogenase complex subunit	Agub_g3987	892.65	1042.84	-0.417	reproductive	Vocar.0043s0062	Cre12.g537200	8
OGD2	oxoglutarate dehydrogenase complex subunit	Agub_g5333	284.36	397.72	-0.676	reproductive	Vocar.0067s0006	Cre07.g343700	8
DLD2	oxoglutarate dehydrogenase complex subunit	Agub_g15175	53.33	83.37	-0.835	reproductive	Vocar.0007s0425	Cre01.g016514	8
DLD1	oxoglutarate dehydrogenase complex subunit	Agub_g7169	340.23	570.17	-0.939	reproductive	Vocar.0027s0029	Cre18.g749847	8
SCLA1	succinyl CoA synthetase alpha chain	Agub_g1273	1214.08	1757.81	-0.726	reproductive	Vocar.0035s0094	Cre03.g193850	1
SCLB1	succinyl CoA synthetase beta chain	Agub_g10481	1283.06	1871.64	-0.737	reproductive	Vocar.0004s0200	Cre17.g703700	1
SDH1	succinate dehydrogenase complex subunit 1	Agub_g12858	415.7	541.24	-0.574	reproductive	Vocar.0004s0240	Cre14.g619133	1
SDH2	succinate dehydrogenase complex subunit 2	Agub_g3180	786.86	1117.54	-0.698	reproductive	Vocar.0002s0549	Cre06.g264200	1
SDH3	succinate dehydrogenase complex subunit 3	Agub_g13151	974.05	1925.74	-1.177	reproductive	Vocar.0045s0012	Cre01.g020350	1
FUM1	fumarase	Agub_g4228	287.26	226.11	0.154	no difference	Vocar.0007s0256	Cre06.g254400	1
MDH4	malate dehydrogenase	Agub_g14825	2367.07	2543.01	-0.297	reproductive	Vocar.0031s0114	Cre12.g483950	1
ACK2	acetate kinase	Agub_g12774	1255.92	2023.14	-0.882	reproductive	Vocar.0026s0122	Cre17.g709850	1
PAT1c	phosphate acetyltransferase	Agub_g11086	2026.59	2515.28	-0.505	reproductive	Vocar.0004s0311	Cre17.g699000	1
ACS1	acetyl CoA synthetase	Agub_g9933	270.05	361.9	-0.615	reproductive	Vocar.0001s0493	Cre01.g071662	1
ACLB1	ATP citrate lyase, subunit B	Agub_g780	39.55	34.94	-0.009	no difference	Vocar.0001s1237	Cre02.g088600	1
glyoxylate cycle
ACS2	acetyl CoA synthetase	Agub_g10030	24.58	54.08	-1.333	reproductive	Vocar.0001s0439	Cre01.g055408	1
ACS3	acetyl CoA synthetase	Agub_g13891	1117.19	1705.2	-0.803	reproductive	Vocar.0005s0104	Cre07.g353450	1
ACH1	aconitase	Agub_g190	3932.6	4894.31	-0.509	reproductive	Vocar.0001s0673	Cre01.g042750	1
CIS2	citrate synthase	Agub_g2818	294.09	538.23	-1.066	reproductive	Vocar.0014s0142	Cre03.g149100	1
ICL1	isocitrate lyase	Agub_g13246	5432.45	4517.07	0.073	no difference	Vocar.0002s0037	Cre06.g282800	1
MAS1	malate synthase	Agub_g6115	997.4	918.32	-0.073	no difference	Vocar.0014s0003	Cre03.g144807	1
		Agub_g2965	17.85	44.24	-1.504	reproductive
MDH2	malate dehydrogenase	Agub_g14225	61.83	99.14	-0.871	reproductive	Vocar.0009s0119	Cre10.g423250	1
fatty acid biosynthesis
PDC2	chloroplast pyruvate dehydrogenase complex E1 alpha subunit	Agub_g15673	270.71	400.44	-0.756	reproductive	Vocar.0012s0101	Cre02.g099850	7
PDH2	chloroplast pyruvate dehydrogenase complex E1 beta subunit	Agub_g1280	118.21	264.59	-1.357	reproductive	Vocar.0035s0072	Cre03.g194200	7
DLA2	chloroplast pyruvate dehydrogenase complex E2 subunit	Agub_g14790	208	316.31	-0.797	reproductive	Vocar.0019s0109	Cre03.g158900	7
ACX1	beta-carboxyltransferase (ACCase complex)	Agub_g4820	45.55	118.29	-1.568	reproductive (biased)	Vocar.0031s0113	Cre12.g484000	9
BCX1	acetyl-CoA biotin carboxyl carrier protein (ACCase complex)	Agub_g14823	34.74	185.55	-2.613	reproductive (biased)	Vocar.0026s0109	Cre17.g715250	9
BCC2	acetyl-CoA biotin carboxyl carrier protein (ACCase complex)	Agub_g99	51.55	157.57	-1.807	reproductive (biased)	Vocar.0001s0827	Cre01.g037850	9
BCR1	biotin carboxylase (ACCase complex)	Agub_g11876	114.87	318.07	-1.665	reproductive (biased)	Vocar.0003s0267	Cre08.g359350	9
ACC1	homomeric ACCase 1, predicted to be mitochondria	Agub_g5120	12.34	12.49	-0.205	no difference	Vocar.0043s0027	Cre08.g373050	9
ACP2	acyl carrier protein	Agub_g14473	787.6	2806.4	-2.028	reproductive (biased)	Vocar.0006s0130	Cre13.g577100	9
MCT1	malonyl-CoA: ACP transacylase	Agub_g12761	49.16	70.78	-0.723	reproductive	Vocar.0004s0113	Cre14.g621650	9
KAS1	3-ketoacyl-CoA-synthase (FAS complex)	Agub_g10637	202.18	540.43	-1.613	reproductive (biased)	Vocar.0027s0125	Cre11.g467723	9
KAS2	3-ketoacyl-ACP-synthase (FAS complex)	Agub_g3761	17.34	54.56	-1.843	reproductive (biased)	Vocar.0013s0258	Cre07.g335300	9
KAS3	Putative beta-ketoacyl synthase (FAS complex)	Agub_g7678	15.38	15.66	-0.227	no difference	Vocar.0013s0277	Cre04.g216950	9
HAD1	3-hydroxyacyl-ACP dehydratase (FAS complex)	Agub_g1346	45.95	209.67	-2.389	reproductive (biased)	Vocar.0011s0181	Cre03.g208050	9
KAR1	3-oxoacy-[acyl carrier protein] reductase (FAS complex)	Agub_g1874	40.86	134.08	-1.908	reproductive (biased)	Vocar.0015s0127	Cre03.g172000	9
ENR1	enoyl-[acyl carrier protein] reductase (FAS complex)	Agub_g11997	79.37	192.95	-1.476	reproductive	Vocar.0001s1644	Cre06.g294950	9
fatty acid beta-oxidation
CTS	peroxisomal long-chain acyl-CoA transporter, ABC superfamily	Agub_g14150	29.89	40.03	-0.616	reproductive	Vocar.0071s0022	Cre15.g637761	9
LCS3	long-chain acyl-CoA synthetase	Agub_g8568	25.05	45.13	-1.041	reproductive	Vocar.0016s0276	Cre12.g507400	9
ACX1	acyl-CoA oxidase	Agub_g5369	75.88	96.18	-0.534	reproductive	Vocar.0023s0122	Cre16.g689050	9
ACX2	acyl-CoA oxidase	Agub_g14059	94.87	160.81	-0.957	reproductive	Vocar.0003s0447	Cre05.g232002	9
ACX3	acyl-CoA oxidase	Agub_g12620	17.18	24.84	-0.723	reproductive	Vocar.0011s0091	Cre16.g687350	9
ACX4	acyl-CoA oxidase	Agub_g7786	23.19	26.91	-0.405	no difference	Vocar.0012s0263	Cre16.g695100	9
ECH1	enoyl-CoA hydratase/3-hydroxyacyl-CoA dehydrogenase	Agub_g7785	141.47	290.17	-1.231	reproductive	Vocar.0012s0264	Cre16.g695050	9
ATO1	3-oxoacyl CoA thiolase/acetyl-CoA acyltransferase 1 (ATO1)	Agub_g3530	276.83	358.87	-0.568	reproductive	Vocar.0024s0089	Cre17.g723650	9
amino acid biosynthesis
AST1	aspartate aminotransferase	Agub_g8246	149.95	139	-0.083	no difference	Vocar.0033s0131	Cre09.g387726	10
AST2	aspartate aminotransferase	Agub_g15711	22.19	10.32	0.918	somatic	Vocar.0001s0411	Cre01.g051800	10
AST3	aspartate aminotransferase	Agub_g15515	147.22	660.52	-2.36	reproductive (biased)	Vocar.0012s0085	Cre02.g097900	10
AST5	aspartate aminotransferase	Agub_g3053	2.55	2.64	-0.245	no difference	Vocar.0002s0199	Cre06.g278249	10
GSF1	glutamate synthase or glutamine oxoglutarate amidotransferase (GOGAT), ferredoxin-dependent	Agub_g4716	16.94	18.9	-0.353	no difference	Vocar.0006s0290	Cre12.g514050	11
GSN1	glutamate synthase or glutamine oxoglutarate amidotransferase (GOGAT), NADH-dependent	Agub_g11798	82.44	170.64	-1.243	reproductive	Vocar.0064s0005	Cre13.g592200	11
GS2	glutamine synthetase	Agub_g5148	42.77	119.27	-1.675	reproductive (biased)	Vocar.0028s0089	Cre12.g530650	11
GS1	glutamine synthetase	Agub_g11963	1261.72	1408.82	-0.352	reproductive	Vocar.0001s1591	Cre02.g113200	11
GS3	glutamine synthetase	Agub_g1497	22.78	13.59	0.552	somatic	Vocar.0011s0254 (GS3); Vocar.0028s0090 (GS4)	Cre03.g207250	11
ASNS	asparagine synthetase	Agub_g6137	114.95	184.21	-0.873	reproductive	Vocar.0013s0043	Cre01.g004300	10
amino acid degradation
GDH1	glutamate dehydrogenase	Agub_g9528	276.52	456.04	-0.914	reproductive	Vocar.0003s0460	Cre05.g232150	12
GDH2	glutamate dehydrogenase	Agub_g9517	158.61	107.52	0.375	no difference	Vocar.0033s0159	Cre09.g388800	12
a The name of homologs correspond to the genome version as follows: Vocar○○○○○○○○m.g (v2.0); Vocar.○○○○s○○○○ (v2.1).
b Loci in v5.6 genome of C. reinhardtii
c Not included in V. carteri datasets in the previous study13 but added in this study.
References for Dataset S6
1. Zones, J. M., Blaby, I. K., Merchant, S. S. & Umen, J. G. High-resolution profiling of a synchronized diurnal transcriptome from Chlamydomonas reinhardtii reveals continuous cell and metabolic differentiation. Plant Cell 27, 2743–2769 (2015).
2. Gargouri, M. et al. Identification of regulatory network hubs that control lipid metabolism in Chlamydomonas reinhardtii. J. Exp. Bot. 66, 4551–4566 (2015).
3. Ball, S. G. & Deschamps, P. Chapter 1- Starch Metabolism. in The Chlamydomonas Sourcebook Second Edition Volume 2 1–40 (Academic Press, 2009).
4. Goodenough, U. et al. The path to triacylglyceride obesity in the sta6 strain of Chlamydomonas reinhardtii. Eukaryot. Cell 13, 591–613 (2014).
5. Hemschemeier, A. et al. COPPER RESPONSE REGULATOR1–dependent and –independent responses of the Chlamydomonas reinhardtii transcriptome to dark anoxia. Plant Cell 25, 3186–3211 (2013).
6. Blaby, I. K. et al. Genome-wide analysis on Chlamydomonas reinhardtii reveals the impact of hydrogen peroxide on protein stress responses and overlap with other stress transcriptomes. Plant J. 84, 974–988 (2015).
7. Burgess, S. J. et al. Identification of the elusive pyruvate reductase of Chlamydomonas reinhardtii chloroplasts. Plant Cell Physiol. 57, 82–94 (2016).
8. Knoop, H. et al. Flux balance analysis of cyanobacterial metabolism: the metabolic network of Synechocystis sp. PCC 6803. PLOS Comput. Biol. 9, e1003081 (2013).
9. Li-Beisson, Y., Beisson, F. & Riekhof, W. Metabolism of acyl-lipids in Chlamydomonas reinhardtii. Plant J. 82, 504–522 (2015).
10. Vallon, O. & Spalding, M. H. Chapter 4 - Amino Acid Metabolism. in The Chlamydomonas Sourcebook Second Edition Volume 2 115–158 (Academic Press, 2009).
11. Fernandez, E., Llamas, A. & Galvan, A. Chapter 3 - Nitrogen Assimilation and its Regulation. in The Chlamydomonas Sourcebook Second Edition Volume 2 69–113 (Academic Press, 2009).
12. Fontaine, J.-X. et al. Characterization of a NADH-dependent glutamate dehydrogenase mutant of Arabidopsis demonstrates the key role of this enzyme in root carbon and nitrogen metabolism. Plant Cell 24, 4044–4065 (2012).
13. Matt, G. Y. & Umen, J. G. Cell-type transcriptomes of the multicellular green alga Volvox carteri yield insights into the evolutionary origins of germ and somatic differentiation programs. Genes|Genomes|Genetics 8, 531–550 (2018).
