# Supplementary material for: Genome sequencing of the multicellular alga Astrephomene provides insights into convergent evolution of germ-soma differentiation
Source: Sci Rep. 2021 Nov 22;11:22231. doi: 10.1038/s41598-021-01521-x (PMC8608804; doi:10.1038/s41598-021-01521-x)
Supplement: Supplementary file 7 — Supplementary Information 7. [file 41598_2021_1521_MOESM7_ESM.xlsx]

## Sheet: Dataset S7
Supplementary Data 7. List of expression of nucleotide sugar metabolism genes and glycosyltransferases in Astrephomene gubernaculifera.
gene name	protein	locus	soma TPM	repr TPM	log2 fold change	classification	V. carteri homolog
nucleotide sugar metabolism
PGI1	glucose-6-phosphate isomerase	Agub_g1809	384.15	532.84	-0.665632	reproductive	Vocar.0015s0194
GPM1	phosphoglucomutase	Agub_g3226	462.461	133.619	1.59924	somatic (biased)	Vocar.0002s0273
GPM2	phosphoglucomutase	Agub_g13175	48.9779	27.7912	0.618892	somatic	Vocar.0045s0067
UGP1	UTP--glucose-1-phosphate uridylyltransferase	Agub_g2461	193.672	7.84555	4.44644	somatic (specific)	Vocar.0001s1758
UGE1	UDP-glucose 4-epimerase	Agub_g2581	378.132	216.83	0.608813	somatic	Vocar.0025s0149
UGD1	UDPglucose 6-dehydrogenase	Agub_g5373	1486	539.376	1.26958	somatic	Vocar.0051s0034 (UGD1); Vocar.0002s0240 (UGD2)
UGD3	UDPglucose 6-dehydrogenase	Agub_g5178	23.874	16.4146	0.346881	no difference	Vocar.0017s0014
UXS1	UDP-glucuronate decarboxylase	Agub_g1912	516.662	193.061	1.22733	somatic	Vocar.0040s0069
RGP1	reversibly glycosylated polypeptide / UDP-arabinopyranose mutase	Agub_g4062	3885.43	1797.29	0.919808	somatic	Vocar.0028s0033 (RGP1); Vocar.0001s0378 (RGP2); Vocar.0006s0025 (RGP3)
PMI1	mannose-6-phosphate isomerase	Agub_g9330	79.7734	36.0297	0.958128	somatic	Vocar.0044s0015
GMP1	mannose-1-phosphate guanylyltransferase	Agub_g9603	421.287	314.432	0.227879	no difference	Vocar.0018s0209
GME1	GDP-D-mannose 3', 5'-epimerase	Agub_g13100	963.966	400.797	1.0741	somatic	Vocar.0007s0276
		Agub_g13494	78.4557	139.254	-1.02515	reproductive
UGM1	5.4.99.9 - UDP-galactopyranose mutase	Agub_g4434	594.366	254.211	1.03142	somatic	Vocar.0002s0336 (UGM1); Vocar.0030s0093 (UGM2); Vocar.0030s0102 (UGM3)
glycosyltransferase
HPAT1	hydroxyproline O-beta-arabinosyltransferase	Agub_g311	423.623	192.638	0.943655	somatic	Vocar.0001s0970
HPAT4	hydroxyproline O-beta-arabinosyltransferase	Agub_g9430	154.536	69.5465	0.957696	somatic	Vocar.0001s0554
RRA1	beta-1,2-arabinosyltransferase	Agub_g8736	75.8903	31.7431	1.06391	somatic	Vocar.0001s1406
RRA2	beta-1,2-arabinosyltransferase	Agub_g11974	222.426	121.826	0.675616	somatic	Vocar.0001s1609
RRA3	beta-1,2-arabinosyltransferase	Agub_g7126	78.6578	37.6995	0.866228	somatic	Vocar.0048s0029
XEG113-1	beta-1,2-arabinosyltransferase	Agub_g5475	74.127	29.0201	1.15704	somatic	Vocar.0022s0025
XEG113-2	beta-1,2-arabinosyltransferase	Agub_g14403	96.8259	50.3043	0.749927	somatic	Vocar.0034s0083
XEG113-3	beta-1,2-arabinosyltransferase	Agub_g6062	19.6899	18.9206	-0.134037	no difference	Vocar.0024s0120
XEG113-5	beta-1,2-arabinosyltransferase	Agub_g9167	9.31142	14.362	-0.821483	no difference	Vocar.0001s0206
		Agub_g9230	12.2882	15.3021	-0.516896	no difference
XEG113-6	beta-1,2-arabinosyltransferase	Agub_g7646	101.634	78.4988	0.176967	no difference	Vocar.0013s0264
XEG113-8	beta-1,2-arabinosyltransferase	Agub_g3705	118.219	45.6442	1.18618	somatic	Vocar.0013s0214
		Agub_g14386	23.1947	35.15	-0.793248	reproductive
XEG113-like	beta-1,2-arabinosyltransferase	Agub_g11989	28.7163	15.0263	0.746182	somatic
XEG113-like	beta-1,2-arabinosyltransferase	Agub_g12685	30.05	18.2	0.532	no difference
NDST1	Nucleotide-diphospho-sugar transferase family	Agub_g9823	23.7246	9.36711	1.14149	somatic	Vocar.0007s0318
GALT1	hydroxyproline-O-beta-galactosyltransferase	Agub_g4697	8.5172	15.0207	-1.0081	reproductive	Vocar.0006s0401
PGT1	protein O-glucosyltransferase	Agub_g3854	41.172	26.0195	0.47718	no difference	Vocar.0011s0294
SGT1	serine O-alpha-galactosyltransferase	Agub_g4863	114.389	52.9175	0.918378	somatic	Vocar.0037s0116
INVC	beta-1,3-glucuronyltransferase	Agub_g3178	8.09931	7.08573	0.00674371	no difference	Vocar.0002s0555
INVCL1	beta-1,3-glucuronyltransferase	Agub_g12026	9.97074	2.97244	1.54127	somatic	Vocar.0063s0023
INVCL2	beta-1,3-glucuronyltransferase	Agub_g13537	62.9522	17.0961	1.69276	somatic	Vocar.0079s0012
INVCL3	beta-1,3-glucuronyltransferase	Agub_g12509	9.33363	15.9566	-0.966813	reproductive	Vocar.0004s0167
INVCL4	beta-1,3-glucuronyltransferase	Agub_g135	18.7227	20.5001	-0.309412	no difference	Vocar.0001s0747
