# Supplementary material for: Genome sequencing of the multicellular alga Astrephomene provides insights into convergent evolution of germ-soma differentiation
Source: Sci Rep. 2021 Nov 22;11:22231. doi: 10.1038/s41598-021-01521-x (PMC8608804; doi:10.1038/s41598-021-01521-x)
Supplement: Supplementary file 8 — Supplementary Information 8. [file 41598_2021_1521_MOESM8_ESM.xlsx]

## Sheet: Dataset S8
Supplementary Data 8. List of expression of genes involved in multicellularity in Astrephomene gubernaculifera.
locus	soma TPM	repr TPM	log2 fold change	classification
RLS
Agub_g6775 (rlsF1)	3.4	2.25	0.403	no difference
Agub_g8757 (rlsL)	8.39	4.81	0.616	somatic
Agub_g12169 (rlsH)	5.96	0.61	3.105	somatic (biased)
Agub_g12775 (RLS1)	11.38	5.76	0.795	somatic
Agub_g12876 (rlsF2)	1.85	3.1	-0.938	reproductive
Agub_g12954 (rlsI)	2.83	0.97	1.328	low expression
Embryogenesis genes
Agub_g2578 (InvA)	117.63	97.12	0.088	no difference
Agub_g14864 (InvB)	149.42	236.66	-0.86	reproductive
Agub_g3178 (InvC)	8.1	7.09	0.007	no difference
Agub_g8128 (GlsA)	2.42	9.25	-2.14	reproductive (biased)
Agub_g14480 (Hsp70A)	2847.76	2321.56	0.102	no difference
MMP
Agub_g1239	9.91	1.07	3.007	no difference
Agub_g2744	10.3	9.56	-0.081	no difference
Agub_g2953	8.11	8.01	-0.166	no difference
Agub_g2954	637.13	127.31	2.131	somatic (biased)
Agub_g6282	404.95	110.24	1.685	somatic (biased)
Agub_g6672	46.8	95.19	-1.221	reproductive
Agub_g8972	34.4	18.21	0.73	somatic
Agub_g10447	58.47	54.32	-0.085	no difference
Agub_g10832	31.5	16.93	0.709	somatic
Agub_g10833	55.42	1.95	4.64	somatic (specific)
Agub_g10834	18.5	3.38	2.26	somatic (biased)
Agub_g11444	27	4.52	2.365	somatic (biased)
Agub_g11544	123.12	29.56	1.87	somatic (biased)
Agub_g12060	29.24	13.22	0.957	somatic
Agub_g12871	110.68	26.11	1.896	somatic (biased)
Agub_g13771	1.39	0	0.932	low expression
Agub_g14056	13.18	15.24	-0.419	no difference
Agub_g14212	5.63	0.14	5.145	somatic (biased)
Agub_g14455	10.61	14.07	-0.597	no difference
Agub_g14986	10.85	10.97	-0.221	no difference
Pherophorin
Agub_g803	12.25	12.44	-0.219	no difference
Agub_g1106	0.45	0.15	1.421	somatic
Agub_g1107	0.82	0.12	2.607	somatic
Agub_g2415	136.83	19.38	2.636	somatic (biased)
Agub_g2416	0.72	0.28	1.101	low expression
Agub_g2613	276.05	595.66	-1.303	reproductive (biased)
Agub_g2619	1.27	0.45	1.266	no difference
Agub_g2911	51.59	12.94	1.796	somatic (biased)
Agub_g3149	224.76	48.91	2.019	somatic (biased)
Agub_g3150	391.27	97.63	1.814	somatic (biased)
Agub_g3615	11.15	24.95	-1.36	reproductive
Agub_g3653	3.06	1.85	0.537	no difference
Agub_g4456	57.41	87.74	-0.81	reproductive
Agub_g4922	6.74	0.02	8.286	somatic (specific)
Agub_g5596	1.02	0.99	-0.116	low expression
Agub_g6523	116.14	385.37	-1.926	reproductive (biased)
Agub_g7134	39.55	2.14	4.06	somatic (biased)
Agub_g7135	5.93	0.4	3.738	somatic (biased)
Agub_g7136	3.27	2.32	0.276	no difference
Agub_g7137	1.39	2.38	-0.964	no difference
Agub_g7272	38.75	0	9.498	somatic (specific)
Agub_g7275	15.29	9.56	0.498	no difference
Agub_g7482	2.22	1.43	0.429	no difference
Agub_g7884	487.34	326.6	0.385	somatic
Agub_g10451	90.52	190.91	-1.278	reproductive
Agub_g10668	33.73	4.96	2.565	somatic (biased)
Agub_g11010	15.27	5.07	1.362	no difference
Agub_g11011	17.33	8.52	0.8	no difference
Agub_g11013	0.44	0	2.374	low expression
Agub_g11014	1.17	0	2.838	low expression
Agub_g11083	29.65	6.65	1.969	somatic (biased)
Agub_g10884	4.37	6.31	-0.698	no difference
Agub_g11471	3.01	0.76	1.82	no difference
Agub_g11472	4.81	2.82	0.579	low expression
Agub_g11474	533.42	2.14	7.752	somatic (specific)
Agub_g11475	168.26	1.1	7.018	somatic (specific)
Agub_g11589	3.49	0	7.229	somatic (specific)
Agub_g11719	1.05	0.48	0.955	no difference
Agub_g12144	277.49	86.22	1.495	somatic (biased)
Agub_g12153	177.45	52.22	1.565	somatic
Agub_g12154	508	186.95	1.249	somatic
Agub_g12504	13.11	31.12	-1.439	reproductive
Agub_g12816	39.4	0.64	5.398	somatic (biased)
Agub_g12817	9.9	2.95	1.565	somatic
Agub_g12688	630.77	723.99	-0.393	reproductive
Agub_g12687	452.42	531.46	-0.425	reproductive
Agub_g13723	35.12	11.01	1.485	somatic
Agub_g13916	242.41	190.86	0.153	no difference
Agub_g14323	112.19	160.89	-0.715	reproductive
Agub_g14324	81.14	109.24	-0.624	reproductive
Agub_g15106	22.48	14.23	0.475	no difference
Agub_g15292	0.07	0.03	0.922	no difference
Agub_g16031	23.98	0	7.64	somatic (specific)
