# Supplementary material for: Genome sequencing of the multicellular alga Astrephomene provides insights into convergent evolution of germ-soma differentiation
Source: Sci Rep. 2021 Nov 22;11:22231. doi: 10.1038/s41598-021-01521-x (PMC8608804; doi:10.1038/s41598-021-01521-x)
Supplement: Supplementary file 9 — Supplementary Information 9. [file 41598_2021_1521_MOESM9_ESM.xlsx]

## Sheet: RLS_ECM
Supplementary Data 9 List of reproductive- and somatic-specific genes in Astrephomene gubernaculifera.
locus	soma TPM	repr TPM	log2 fold change	descriptiona
reproductive-specific gene
Agub_g9352	119.86	837.98	-3.006
somatic-specific gene
Agub_g6446	92.04	0.04	11.117
Agub_g8	36.57	0	10.301	HRGP like
Agub_g3194	528.6	0.46	10.161	deoxyhypusine synthase 1
Agub_g4645	147.75	0.11	9.875	aurora-like kinase
Agub_g7272	38.75	0	9.498	extracellular matrix glycoprotein pherophorin
Agub_g11211	39.25	0	9.363	glutamate receptor
Agub_g9	12.66	0.02	9.358	HRGP like
Agub_g7	104.55	0.13	9.349	HRGP like
Agub_g14165	68.61	0.11	9.05
Agub_g3504	45.11	0	8.762
Agub_g13507	1160.17	2.44	8.709
Agub_g7514	401.57	0.94	8.554
Agub_g4918	78.79	0.15	8.543	HRGP like
Agub_g8314	26.8	0	8.53	beta-galactosidase like
Agub_g7041	25.46	0	8.516	HRGP like
Agub_g6563	36.58	0.09	8.473
Agub_g5339	681.47	1.87	8.447
Agub_g4917	51.41	0	8.353
Agub_g4922	6.74	0.02	8.286	extracellular matrix glycoprotein pherophorin
Agub_g7325	65.9	0.15	8.253
Agub_g1045	44.5	0.15	8.007	fibrocystin-like protein
Agub_g13519	41.81	0	7.961	WD domain
Agub_g8186	78.42	0.28	7.905	HRGP like
Agub_g15414	31.33	0	7.777
Agub_g8375	130.96	0.54	7.766	heat shock protein 22A
Agub_g11474	533.42	2.14	7.752	extracellular matrix glycoprotein pherophorin
Agub_g12818	17.6	0.07	7.719
Agub_g14952	33.82	0.15	7.691
Agub_g16031	23.98	0	7.64	extracellular matrix protein pherophorin
Agub_g10	15.68	0.06	7.529	HRGP like
Agub_g5474	14.79	0	7.42
Agub_g5910	2.61	0	7.412
Agub_g1811	289.82	1.5	7.41	actin-like protein NAP1
Agub_g5887	87.29	0	7.376
Agub_g4314	60.46	0.36	7.331
Agub_g8083	4.1	0	7.309	basal boby protein POC19
Agub_g3465	230.75	1.34	7.278
Agub_g3974	11	0	7.275
Agub_g2945	7.35	0	7.241	R2R3 Myb-like transcription factor
Agub_g11589	3.49	0	7.229	extracellular matrix glycoprotein pherophorin
Agub_g10004	15.82	0	7.135	Ring finger domain
Agub_g11475	168.26	1.1	7.018	extracellular matrix glycoprotein pherophorin
Agub_g8601	7.01	0.05	7.014
Agub_g5340	807.85	5.67	6.93
Agub_g6793	32.42	0.25	6.88	HRGP like
Agub_g11410	192.17	1.16	6.842	luminal binding protein Bip1
Agub_g15447	140.03	1.29	6.701
Agub_g10050	18.6	0.17	6.606
Agub_g6615	9.89	0.1	6.572
Agub_g7351	20.2	0.21	6.402	HRGP like
Agub_g14044	111.68	1.21	6.331	zinc-dependent metalloprotease
Agub_g15458	8.79	0.08	6.29
Agub_g15392	138.99	1.67	6.241	ricin-type beta-trefoil lectin domain-like
Agub_g4828	107.81	1.29	6.228	collagen-related protein
Agub_g1046	41.6	0.5	6.12	fibrocystin-like protein
Agub_g8895	35.75	0.43	6.119	DUF4497 like
Agub_g15505	17.66	0.23	6.085
Agub_g14	7.22	0.09	6.031	HRGP like
Agub_g13520	24.83	0.34	6.024	WD domain
Agub_g8130	6.87	0.1	6.002
Agub_g14951	50.57	0.73	5.852
Agub_g13632	49.3	0.77	5.851	Ca2+/H+ antiporter, cation antiporter, membrane protein
Agub_g7577	87.59	1.46	5.782	HRGP like
Agub_g9322	25.69	0.39	5.782	putative serine/threonine-protein kinase
Agub_g8399	386.5	6.34	5.726	glycoside hydrolase family 16 protein
Agub_g15446	309.11	5.36	5.693	ricin-type beta-trefoil lectin domain-like
Agub_g12459	101.86	1.73	5.65	kinesin
Agub_g3193	133.92	2.41	5.648	SET domain-containing protein
Agub_g14639	154.16	2.86	5.55	long-chain-fatty-acid CoA ligase
Agub_g3740	11.73	0.23	5.456
Agub_g8453	51.08	0.94	5.455
Agub_g10829	41.2	0.85	5.438	aurora like protein kinase
Agub_g8995	11.92	0.26	5.276	HRGP like
Agub_g12434	40.36	1.02	5.206
Agub_g14724	4.77	0.12	5.2	HRGP like
Agub_g11411	205.21	5.19	5.176	luminal binding protein Bip1
Agub_g7170	57.66	1.5	5.153	methyltransferase like
Agub_g9035	91.95	2.43	5.148
Agub_g14725	134.56	3.32	5.135	HRGP like
Agub_g12550	44.26	1.31	4.89
Agub_g5920	13.8	0.42	4.863
Agub_g591	730.36	22.28	4.855
Agub_g7576	25.34	0.78	4.849
Agub_g15314	27.41	0.85	4.843
Agub_g6169	168.63	5.03	4.82
Agub_g12442	152.56	4.99	4.759	glyoxal or galactose oxidase
Agub_g15609	84.3	2.8	4.729	aurora like protein kinase
Agub_g192	73.76	2.53	4.681	right handed beta helix region containing
Agub_g8804	71.07	2.45	4.676	HRGP like
Agub_g10833	55.42	1.95	4.64	matrix metalloprotease, MMP
Agub_g2900	121.61	4.37	4.607	ankyrin repeats containing
Agub_g12700	33.67	1.22	4.588
Agub_g6530	741.37	27.47	4.576	small Arf-related GTPase
Agub_g13315	20.53	0.81	4.505	glyoxal or galactose oxidase
Agub_g8735	43.05	1.75	4.497
Agub_g15692	549.15	21.35	4.493	F-box like domain containing
Agub_g8994	92.51	3.56	4.49	HRGP like
Agub_g7794	97.59	3.78	4.489	PLAC8 family
Agub_g11132	46.1	1.8	4.484
Agub_g12421	10.39	0.42	4.453	HRGP like
Agub_g2461	193.67	7.85	4.446	UGP1, UTP--glucose-1-phosphate uridylyltransferase
Agub_g14326	45.88	1.84	4.446
Agub_g10377	715.54	28.75	4.445	HRGP like
Agub_g15666	8.5	0.37	4.409
Agub_g7874	68.36	2.81	4.399
Agub_g8400	212.24	9.52	4.318
Agub_g14442	15.91	0.82	4.126	fasciclin domain containing
Agub_g13940	9.36	0.47	4.125	flagella associated protein ANK17
Agub_g13601	46.87	2.42	4.098	protein kinase like
Agub_g9968	522.66	26.66	4.08	Bax inhibitor-1 like
Agub_g3422	304.91	16.01	4.022
Agub_g5072	38.26	2.13	3.995	adenylate/guanylate cyclase
Agub_g7725	67.07	3.91	3.914	HRGP like
Agub_g14043	73.19	4.21	3.913	zinc-dependent metalloprotease
Agub_g15894	18.59	1.11	3.903	protein kinase like
Agub_g11228	45.22	2.72	3.859	laccase like
Agub_g12262	21.43	1.27	3.855
Agub_g8265	31.07	1.88	3.845	RWP-RK domain-containing transcription factor
Agub_g8803	68.19	4.31	3.794
Agub_g7065	237.48	15.28	3.768	flagella associated protein FAP148
Agub_g14640	63.19	4.23	3.72
Agub_g2110	105.43	7.01	3.711	pyruvate phosphate dikinase
Agub_g9239	355.65	24.7	3.649	uridine kinase like
Agub_g10269	48.62	3.51	3.581
Agub_g10623	10.99	0.81	3.561	pyruvate-ferredoxin oxidoreductase
Agub_g10627	977.66	74.98	3.509	pyruvate-ferredoxin oxidoreductase
Agub_g2161	40.65	3.24	3.476
Agub_g7712	37.91	3.07	3.441
Agub_g5332	36.4	2.99	3.402	cyclic nucleotide-binding domain containing
Agub_g10680	3670.07	306.74	3.388	papain family cysteine protease
Agub_g14741	127.34	10.69	3.377
Agub_g9628	49.74	4.24	3.358	HRGP like
Agub_g14426	48.6	4.25	3.327	bacterial Alpha-2-macroglobulin MG10 domain like
Agub_g2259	121.85	11.31	3.259
Agub_g5499	38.59	3.54	3.232
Agub_g7105	71.5	6.72	3.224	tetratricopeptide repeat
Agub_g14780	37.23	3.59	3.197	sulfatase
Agub_g12101	92.78	8.93	3.164
Agub_g8444	257.3	25.21	3.162	RabGAP/TBC protein
Agub_g15310	184.49	18.42	3.14	sodium/calcium exchanger protein domain containing
Agub_g9235	378.95	38.13	3.122	flagellar associated protein FAP228, callose synthase-like protein
Agub_g11004	99.03	10.36	3.053	presenilin protease
Agub_g5284	155.24	16.41	3.051	Myb-like DNA-binding domain containing
Agub_g14990	99.07	10.92	2.999	glycosyl transferase
Agub_g10650	327.59	36.69	2.972
Agub_g4501	1146.74	128.69	2.964	cysteine-rich secretory protein family
Agub_g10679	3757.28	518.96	2.664	papain family cysteine protease
a green background color: proline-rich domain like HRGPs, red background color: putative transcription factors
