# Supplementary material for: Genome sequencing of the multicellular alga Astrephomene provides insights into convergent evolution of germ-soma differentiation
Source: Sci Rep. 2021 Nov 22;11:22231. doi: 10.1038/s41598-021-01521-x (PMC8608804; doi:10.1038/s41598-021-01521-x)
Supplement: Supplementary file 11 — Supplementary Information 11. [file 41598_2021_1521_MOESM11_ESM.txt]

JTT+G4	gene1 = 1-387
JTT-DCMUT+I+G4	gene2 = 388-724
LG+G4	gene3 = 725-837
LG+G4	gene4 = 838-1246
LG+G4	gene5 = 1247-1583
LG+G4	gene6 = 1584-1775
JTT+I	gene7 = 1776-1988
LG+I+G4	gene8 = 1989-2253
JTT-DCMUT+I+G4	gene9 = 2254-2885
LG+I+G4	gene10 = 2886-3191
LG+I+G4	gene11 = 3192-3891
LG+G4	gene12 = 3892-4436
LG+G4	gene13 = 4437-4709
JTT+G4	gene14 = 4710-5122
JTT-DCMUT+I+G4	gene15 = 5123-5814
LG+G4	gene16 = 5815-6018
LG+G4	gene17 = 6019-6400
LG+G4	gene18 = 6401-6683
DAYHOFF+G4	gene19 = 6684-6830
LG+G4	gene20 = 6831-6963
JTT+I+G4	gene21 = 6964-8004
JTT-DCMUT+G4	gene22 = 8005-8300
DAYHOFF+G4	gene23 = 8301-8697
LG+I+G4	gene24 = 8698-9068
LG+I+G4	gene25 = 9069-9394
JTT+G4	gene26 = 9395-9615
JTT+G4	gene27 = 9616-9849
DAYHOFF+G4	gene28 = 9850-10010
JTT+I	gene29 = 10011-10169
LG+G4	gene30 = 10170-10305
JTT+G4	gene31 = 10306-10795
DAYHOFF+G4	gene32 = 10796-10973
WAG+I+G4	gene33 = 10974-11593
LG+I+G4	gene34 = 11594-12017
DAYHOFF+G4	gene35 = 12018-12240
LG+G4	gene36 = 12241-12599
JTT+I+G4	gene37 = 12600-12874
JTT+G4	gene38 = 12875-13152
LG+I+G4	gene39 = 13153-13305
WAG+G4	gene40 = 13306-13807
WAG+G4	gene41 = 13808-14301
LG+G4	gene42 = 14302-14497
DAYHOFF+G4	gene43 = 14498-14749
LG+G4	gene44 = 14750-15094
JTT+G4	gene45 = 15095-15360
LG+I+G4	gene46 = 15361-15745
LG+G4	gene47 = 15746-15886
JTT+G4	gene48 = 15887-16274
LG+I+G4	gene49 = 16275-17127
DAYHOFF+G4	gene50 = 17128-17288
JTT-DCMUT+I+G4	gene51 = 17289-17686
JTT+G4	gene52 = 17687-18017
DAYHOFF+G4	gene53 = 18018-18376
LG+I+G4	gene54 = 18377-18791
LG+G4	gene55 = 18792-19369
JTT+I+G4	gene56 = 19370-20033
WAG+G4	gene57 = 20034-20305
JTT-DCMUT+I+G4	gene58 = 20306-20868
JTT+I+G4	gene59 = 20869-21286
JTT+G4	gene60 = 21287-21486
LG+I+G4	gene61 = 21487-21652
LG+G4	gene62 = 21653-21945
LG+G4	gene63 = 21946-22083
JTT+G4	gene64 = 22084-22339
LG+G4	gene65 = 22340-22658
LG+I	gene66 = 22659-22769
JTT-DCMUT+G4	gene67 = 22770-22949
LG+I+G4	gene68 = 22950-23554
LG+G4	gene69 = 23555-23869
JTT+I+G4	gene70 = 23870-24097
LG+I+G4	gene71 = 24098-24557
WAG+G4	gene72 = 24558-25058
LG+G4	gene73 = 25059-25267
WAG+G4	gene74 = 25268-25608
LG+G4	gene75 = 25609-25851
WAG+I	gene76 = 25852-26003
BLOSUM62+I	gene77 = 26004-26216
JTT+G4	gene78 = 26217-26429
LG+G4	gene79 = 26430-26658
JTT+G4	gene80 = 26659-26942
JTT-DCMUT+I+G4	gene81 = 26943-27586
JTT+I+G4	gene82 = 27587-27957
LG+I+G4	gene83 = 27958-28420
LG+G4	gene84 = 28421-28593
LG+G4	gene85 = 28594-28785
LG+I+G4	gene86 = 28786-29406
DAYHOFF+I+G4	gene87 = 29407-29816
JTT-DCMUT+I+G4	gene88 = 29817-30534
LG+G4	gene89 = 30535-31181
DAYHOFF+G4	gene90 = 31182-31599
WAG+I+G4	gene91 = 31600-31971
DAYHOFF+G4	gene92 = 31972-32323
LG+G4	gene93 = 32324-32579
WAG+G4	gene94 = 32580-33039
JTT+G4	gene95 = 33040-33490
JTT+G4	gene96 = 33491-33760
JTT+G4	gene97 = 33761-33912
LG+I+G4	gene98 = 33913-34508
LG+G4	gene99 = 34509-34858
JTT+I+G4	gene100 = 34859-35361
JTT-DCMUT+G4	gene101 = 35362-35698
DAYHOFF+I+G4	gene102 = 35699-36033
LG+I+G4	gene103 = 36034-37108
JTT-DCMUT+I+G4	gene104 = 37109-37380
DAYHOFF+I	gene105 = 37381-37480
DAYHOFF+G4	gene106 = 37481-38021
CPREV+I	gene107 = 38022-38170
LG+G4	gene108 = 38171-38288
LG+G4	gene109 = 38289-38780
LG+G4	gene110 = 38781-38946
LG+I+G4	gene111 = 38947-39365
JTT-DCMUT+G4	gene112 = 39366-39831
LG+G4	gene113 = 39832-40048
DAYHOFF+G4	gene114 = 40049-40216
JTT-DCMUT+I+G4	gene115 = 40217-40342
LG+G4	gene116 = 40343-40501
RTREV+I	gene117 = 40502-40612
LG+G4	gene118 = 40613-40825
LG+G4	gene119 = 40826-41105
LG+G4	gene120 = 41106-41329
LG+I+G4	gene121 = 41330-41895
DAYHOFF+G4	gene122 = 41896-42268
JTT+G4	gene123 = 42269-42438
LG+G4	gene124 = 42439-42864
LG+G4	gene125 = 42865-43205
LG+G4	gene126 = 43206-43354
LG+G4	gene127 = 43355-43568
LG+G4	gene128 = 43569-43731
LG+I+G4	gene129 = 43732-44039
JTT-DCMUT+I+G4	gene130 = 44040-44501
LG+I+G4	gene131 = 44502-45367
JTT+G4	gene132 = 45368-45844
WAG+G4	gene133 = 45845-46015
DAYHOFF+G4	gene134 = 46016-46328
LG+G4	gene135 = 46329-46478
JTT+I+G4	gene136 = 46479-46916
LG+G4	gene137 = 46917-47043
LG+G4	gene138 = 47044-47239
LG+I+G4	gene139 = 47240-48107
LG+I	gene140 = 48108-48405
LG+I+G4	gene141 = 48406-48782
LG+I+G4	gene142 = 48783-49308
LG+G4	gene143 = 49309-49567
JTT+G4	gene144 = 49568-50065
LG+I+G4	gene145 = 50066-50640
LG+G4	gene146 = 50641-51042
LG+G4	gene147 = 51043-51325
DAYHOFF+G4	gene148 = 51326-51593
JTT-DCMUT+G4	gene149 = 51594-51716
LG+G4	gene150 = 51717-52087
LG+I+G4	gene151 = 52088-53481
DAYHOFF+G4	gene152 = 53482-53756
JTT+G4	gene153 = 53757-54133
LG+I	gene154 = 54134-54303
LG+I+G4	gene155 = 54304-54952
DAYHOFF+I+G4	gene156 = 54953-55704
LG+G4	gene157 = 55705-56207
LG+G4	gene158 = 56208-56755
DAYHOFF+G4	gene159 = 56756-56930
JTT-DCMUT+I	gene160 = 56931-57528
JTT+G4	gene161 = 57529-57879
JTT+G4	gene162 = 57880-58045
BLOSUM62+I	gene163 = 58046-58349
LG+G4	gene164 = 58350-58481
JTT+I+G4	gene165 = 58482-58858
JTT+G4	gene166 = 58859-59033
LG+I+G4	gene167 = 59034-59687
MTZOA+G4	gene168 = 59688-60237
LG+I+G4	gene169 = 60238-60600
JTT+G4	gene170 = 60601-60901
LG+G4	gene171 = 60902-61410
LG+G4	gene172 = 61411-61618
LG+G4	gene173 = 61619-62119
LG+G4	gene174 = 62120-62313
DAYHOFF+G4	gene175 = 62314-62812
LG+I+G4	gene176 = 62813-63584
LG+I+G4	gene177 = 63585-64298
LG+G4	gene178 = 64299-64922
LG+I+G4	gene179 = 64923-65387
LG+I+G4	gene180 = 65388-65922
JTT+I+G4	gene181 = 65923-66490
WAG+G4	gene182 = 66491-66836
LG+G4	gene183 = 66837-67279
WAG+I+G4	gene184 = 67280-67857
LG+I+G4	gene185 = 67858-68343
LG+I	gene186 = 68344-68533
LG+G4	gene187 = 68534-68731
LG+G4	gene188 = 68732-68959
LG+G4	gene189 = 68960-69281
DAYHOFF+G4	gene190 = 69282-69517
JTT+G4	gene191 = 69518-69831
JTT+G4	gene192 = 69832-70107
JTT-DCMUT+G4	gene193 = 70108-70280
LG+I+G4	gene194 = 70281-70666
WAG+G4	gene195 = 70667-71220
JTT+G4	gene196 = 71221-71560
LG+G4	gene197 = 71561-71815
JTT-DCMUT+I+G4	gene198 = 71816-72171
LG+G4	gene199 = 72172-72736
JTT+G4	gene200 = 72737-72924
LG+G4	gene201 = 72925-73156
JTT+G4	gene202 = 73157-73499
LG+I+G4	gene203 = 73500-74198
JTT+G4	gene204 = 74199-74807
JTT+G4	gene205 = 74808-75121
LG+I+G4	gene206 = 75122-75631
LG+G4	gene207 = 75632-75787
DAYHOFF+G4	gene208 = 75788-76045
WAG+G4	gene209 = 76046-76384
LG+G4	gene210 = 76385-76755
LG+G4	gene211 = 76756-76916
LG+I+G4	gene212 = 76917-77399
WAG+I+G4	gene213 = 77400-77920
LG+I+G4	gene214 = 77921-78394
LG+G4	gene215 = 78395-78518
LG+G4	gene216 = 78519-78861
LG+I+G4	gene217 = 78862-79188
LG+G4	gene218 = 79189-79494
JTT-DCMUT+G4	gene219 = 79495-79696
DAYHOFF+G4	gene220 = 79697-79823
LG+G4	gene221 = 79824-80077
LG+I+G4	gene222 = 80078-80648
WAG+G4	gene223 = 80649-81064
LG+I	gene224 = 81065-81251
LG+G4	gene225 = 81252-81480
LG+I+G4	gene226 = 81481-82406
WAG+G4	gene227 = 82407-82569
LG+G4	gene228 = 82570-83088
DAYHOFF+G4	gene229 = 83089-83588
JTT+G4	gene230 = 83589-84179
LG+G4	gene231 = 84180-84331
WAG+G4	gene232 = 84332-84637
LG+G4	gene233 = 84638-84874
LG+G4	gene234 = 84875-85355
DAYHOFF+I+G4	gene235 = 85356-85768
LG+G4	gene236 = 85769-86093
JTT-DCMUT+I+G4	gene237 = 86094-86387
LG+G4	gene238 = 86388-86691
LG+G4	gene239 = 86692-87016
JTT+G4	gene240 = 87017-87414
WAG+I+G4	gene241 = 87415-88041
LG+G4	gene242 = 88042-88552
JTT+G4	gene243 = 88553-88713
JTT+G4	gene244 = 88714-89353
LG+G4	gene245 = 89354-90226
JTT+G4	gene246 = 90227-90633
LG+G4	gene247 = 90634-90933
LG+G4	gene248 = 90934-91201
LG+I+G4	gene249 = 91202-92041
LG+I+G4	gene250 = 92042-92807
JTT+I+G4	gene251 = 92808-93150
DAYHOFF+I+G4	gene252 = 93151-93654
JTT+G4	gene253 = 93655-93931
LG+I+G4	gene254 = 93932-95251
LG+G4	gene255 = 95252-95519
LG+I+G4	gene256 = 95520-96072
LG+I	gene257 = 96073-96259
LG+I+G4	gene258 = 96260-96713
JTT+G4	gene259 = 96714-97027
JTT+I+G4	gene260 = 97028-97611
JTT+I+G4	gene261 = 97612-98560
WAG+G4	gene262 = 98561-99050
DAYHOFF+G4	gene263 = 99051-99391
LG+G4	gene264 = 99392-99606
LG+G4	gene265 = 99607-99862
LG+G4	gene266 = 99863-100227
LG+G4	gene267 = 100228-100541
LG+I+G4	gene268 = 100542-101262
LG+I+G4	gene269 = 101263-102025
LG+G4	gene270 = 102026-102238
JTT-DCMUT+G4	gene271 = 102239-102933
LG+G4	gene272 = 102934-103457
JTT+G4	gene273 = 103458-103665
JTT+G4	gene274 = 103666-104087
VT+G4	gene275 = 104088-104901
WAG+G4	gene276 = 104902-105333
LG+G4	gene277 = 105334-105688
LG+G4	gene278 = 105689-106052
LG+I	gene279 = 106053-106233
LG+G4	gene280 = 106234-106461
LG+I	gene281 = 106462-106654
LG+G4	gene282 = 106655-106904
JTT+I+G4	gene283 = 106905-107802
JTT+G4	gene284 = 107803-108324
LG+G4	gene285 = 108325-108699
LG+G4	gene286 = 108700-109071
LG+G4	gene287 = 109072-109461
LG+G4	gene288 = 109462-109656
LG+G4	gene289 = 109657-109823
JTT+I	gene290 = 109824-109992
WAG+G4	gene291 = 109993-110482
LG+G4	gene292 = 110483-111113
JTT+I+G4	gene293 = 111114-111756
LG+G4	gene294 = 111757-112144
LG+I+G4	gene295 = 112145-112647
LG+G4	gene296 = 112648-113456
LG+G4	gene297 = 113457-113597
LG+G4	gene298 = 113598-114003
LG+G4	gene299 = 114004-114232
WAG+G4	gene300 = 114233-114589
LG+I	gene301 = 114590-114705
DAYHOFF+I+G4	gene302 = 114706-115244
LG+I+G4	gene303 = 115245-115893
LG+G4	gene304 = 115894-116050
LG+G4	gene305 = 116051-116296
LG+I+G4	gene306 = 116297-116707
LG+I+G4	gene307 = 116708-117096
LG+G4	gene308 = 117097-117275
JTT-DCMUT+G4	gene309 = 117276-117722
JTT+G4	gene310 = 117723-118128
DAYHOFF+I	gene311 = 118129-118247
LG+G4	gene312 = 118248-118483
LG+I+G4	gene313 = 118484-119095
JTT+I+G4	gene314 = 119096-119831
LG+G4	gene315 = 119832-120225
DAYHOFF+G4	gene316 = 120226-120666
JTT-DCMUT+G4	gene317 = 120667-120811
JTT-DCMUT+G4	gene318 = 120812-120944
JTT+I+G4	gene319 = 120945-121256
LG+G4	gene320 = 121257-121425
LG+I+G4	gene321 = 121426-123181
LG+G4	gene322 = 123182-123476
LG+G4	gene323 = 123477-123672
LG+I	gene324 = 123673-123887
LG+I	gene325 = 123888-123996
JTT+G4	gene326 = 123997-124368
LG+G4	gene327 = 124369-124755
WAG+I+G4	gene328 = 124756-125557
DAYHOFF+G4	gene329 = 125558-125677
WAG+G4	gene330 = 125678-125942
LG+G4	gene331 = 125943-126395
WAG+G4	gene332 = 126396-126861
LG+I+G4	gene333 = 126862-127266
LG+I+G4	gene334 = 127267-127784
WAG+I	gene335 = 127785-127997
LG+G4	gene336 = 127998-128287
LG+G4	gene337 = 128288-129077
DAYHOFF+I+G4	gene338 = 129078-129751
LG+G4	gene339 = 129752-130151
LG+I+G4	gene340 = 130152-130336
WAG+I+G4	gene341 = 130337-130810
JTT-DCMUT+G4	gene342 = 130811-130921
LG+I	gene343 = 130922-131178
MTZOA+I+G4	gene344 = 131179-131503
LG+G4	gene345 = 131504-132027
LG+G4	gene346 = 132028-132268
LG+I+G4	gene347 = 132269-132874
LG+G4	gene348 = 132875-133226
JTT+G4	gene349 = 133227-133592
LG+G4	gene350 = 133593-133774
LG+I+G4	gene351 = 133775-134230
LG+I	gene352 = 134231-134731
LG+G4	gene353 = 134732-134917
WAG+I+G4	gene354 = 134918-135400
DAYHOFF+I+G4	gene355 = 135401-135902
JTT+G4	gene356 = 135903-136157
LG+G4	gene357 = 136158-136660
LG+I+G4	gene358 = 136661-137082
DCMUT+I+G4	gene359 = 137083-137414
LG+I+G4	gene360 = 137415-137788
LG+G4	gene361 = 137789-137990
LG+G4	gene362 = 137991-138089
JTT+G4	gene363 = 138090-138562
LG+G4	gene364 = 138563-138862
WAG+G4	gene365 = 138863-138966
DAYHOFF+G4	gene366 = 138967-139210
JTT+G4	gene367 = 139211-139606
JTT+G4	gene368 = 139607-140035
LG+G4	gene369 = 140036-140227
LG+I	gene370 = 140228-140622
DAYHOFF+G4	gene371 = 140623-140917
